# Supplementary material for: Performance characteristics of highly automated HSV-1 and HSV-2 IgG testing
Source: J Clin Microbiol. 2024 Apr 30;62(6):e00263-24. doi: 10.1128/jcm.00263-24 (PMC11237592; doi:10.1128/jcm.00263-24)
Supplement: Data Set S1 — Line-item data for both cohorts. [file jcm.00263-24-s0001.csv]

Supplemental Data. Line-item testing data for both cohorts
Sample_ID	Instrument	Assay	Qual_Result	Quant_Result	Quant_Unit	Final_Qual	Final_Quant	RPT	OutsideAMR	Cohort	ColDate	HSV.WB.code	reference_WB	Adsorption	Repeat_40	PatAge	PatSex	race	ethnic_group	state	Days_episode_to_sera	Shedding_Rate	PCR+_HSV2	PCR+_HSV1	Cult+_HSV2	Cult+_HSV1
2040	Roche	HSV-1	Negative	0.038	COI	Negative	0.038	NA	FALSE	Initial	23	0	Negative	NA	NA	27	M	White	Non-Hispanic or Latino/a or Latinx	Washington	NA	NA	NA	NA	NA	NA
2040	Roche	HSV-2	Negative	0.103	COI	Negative	0.103	NA	FALSE	Initial	23	0	Negative	NA	NA	27	M	White	Non-Hispanic or Latino/a or Latinx	Washington	NA	NA	NA	NA	NA	NA
2040	DiaSorin	HSV-1	Negative	<0.0100	Index	Negative	0.009	NA	TRUE	Initial	23	0	Negative	NA	NA	27	M	White	Non-Hispanic or Latino/a or Latinx	Washington	NA	NA	NA	NA	NA	NA
2040	DiaSorin	HSV-2	Negative	0.19700000000000001	Index	Negative	0.197	NA	FALSE	Initial	23	0	Negative	NA	NA	27	M	White	Non-Hispanic or Latino/a or Latinx	Washington	NA	NA	NA	NA	NA	NA
2040	BioRad	HSV-1	Negative	< 0.2	AI	Negative	0.1	NA	TRUE	Initial	23	0	Negative	NA	NA	27	M	White	Non-Hispanic or Latino/a or Latinx	Washington	NA	NA	NA	NA	NA	NA
2040	BioRad	HSV-2	Negative	< 0.2	AI	Negative	0.1	NA	TRUE	Initial	23	0	Negative	NA	NA	27	M	White	Non-Hispanic or Latino/a or Latinx	Washington	NA	NA	NA	NA	NA	NA
2039	Roche	HSV-1	Positive	1.16	COI	Positive	1.16	NA	FALSE	Initial	23	1	Positive	NA	NA	38	F	White	Non-Hispanic or Latino/a or Latinx	Washington	NA	NA	NA	NA	NA	NA
2039	Roche	HSV-2	Negative	0.15	COI	Negative	0.15	NA	FALSE	Initial	23	1	Negative	NA	NA	38	F	White	Non-Hispanic or Latino/a or Latinx	Washington	NA	NA	NA	NA	NA	NA
2039	DiaSorin	HSV-1	Positive	8.3000000000000007	Index	Positive	8.3	NA	FALSE	Initial	23	1	Positive	NA	NA	38	F	White	Non-Hispanic or Latino/a or Latinx	Washington	NA	NA	NA	NA	NA	NA
2039	DiaSorin	HSV-2	Negative	4.9099999999999998E-2	Index	Negative	0.0491	NA	FALSE	Initial	23	1	Negative	NA	NA	38	F	White	Non-Hispanic or Latino/a or Latinx	Washington	NA	NA	NA	NA	NA	NA
2039	BioRad	HSV-1	Positive	1.6	AI	Positive	1.6	NA	FALSE	Initial	23	1	Positive	NA	NA	38	F	White	Non-Hispanic or Latino/a or Latinx	Washington	NA	NA	NA	NA	NA	NA
2039	BioRad	HSV-2	Negative	< 0.2	AI	Negative	0.1	NA	TRUE	Initial	23	1	Negative	NA	NA	38	F	White	Non-Hispanic or Latino/a or Latinx	Washington	NA	NA	NA	NA	NA	NA
2038	Roche	HSV-1	Negative	0.03	COI	Negative	0.03	NA	FALSE	Initial	23	0	Negative	NA	NA	48	F	White	Non-Hispanic or Latino/a or Latinx	Washington	NA	NA	NA	NA	NA	NA
2038	Roche	HSV-2	Negative	0.096	COI	Negative	0.096	NA	FALSE	Initial	23	0	Negative	NA	NA	48	F	White	Non-Hispanic or Latino/a or Latinx	Washington	NA	NA	NA	NA	NA	NA
2038	DiaSorin	HSV-1	Positive	1.32	Index	Positive	1.32	NA	FALSE	Initial	23	0	Negative	NA	NA	48	F	White	Non-Hispanic or Latino/a or Latinx	Washington	NA	NA	NA	NA	NA	NA
2038	DiaSorin	HSV-2	Negative	0.251	Index	Negative	0.251	NA	FALSE	Initial	23	0	Negative	NA	NA	48	F	White	Non-Hispanic or Latino/a or Latinx	Washington	NA	NA	NA	NA	NA	NA
2038	BioRad	HSV-1	Negative	0.2	AI	Negative	0.2	NA	FALSE	Initial	23	0	Negative	NA	NA	48	F	White	Non-Hispanic or Latino/a or Latinx	Washington	NA	NA	NA	NA	NA	NA
2038	BioRad	HSV-2	Negative	< 0.2	AI	Negative	0.1	NA	TRUE	Initial	23	0	Negative	NA	NA	48	F	White	Non-Hispanic or Latino/a or Latinx	Washington	NA	NA	NA	NA	NA	NA
2037	Roche	HSV-1	Negative	0.032	COI	Negative	0.032	NA	FALSE	Initial	23	0	Negative	NA	NA	56	F	White	Non-Hispanic or Latino/a or Latinx	Washington	NA	NA	NA	NA	NA	NA
2036	Roche	HSV-1	Negative	0.035	COI	Negative	0.035	NA	FALSE	Initial	23	2	Negative	YES	NA	49	F	White	Patient declined to respond	Washington	NA	NA	NA	NA	NA	NA
2036	Roche	HSV-2	Positive	79.71	COI	Positive	79.71	NA	FALSE	Initial	23	2	Positive	YES	NA	49	F	White	Patient declined to respond	Washington	NA	NA	NA	NA	NA	NA
2036	DiaSorin	HSV-1	Negative	<0.0100	Index	Negative	0.009	NA	TRUE	Initial	23	2	Negative	YES	NA	49	F	White	Patient declined to respond	Washington	NA	NA	NA	NA	NA	NA
2036	DiaSorin	HSV-2	Positive	4.7699999999999996	Index	Positive	4.77	NA	FALSE	Initial	23	2	Positive	YES	NA	49	F	White	Patient declined to respond	Washington	NA	NA	NA	NA	NA	NA
2036	BioRad	HSV-1	Negative	< 0.2	AI	Negative	0.1	NA	TRUE	Initial	23	2	Negative	YES	NA	49	F	White	Patient declined to respond	Washington	NA	NA	NA	NA	NA	NA
2036	BioRad	HSV-2	Positive	> 8.0	AI	Positive	8.1	NA	TRUE	Initial	23	2	Positive	YES	NA	49	F	White	Patient declined to respond	Washington	NA	NA	NA	NA	NA	NA
2035	Roche	HSV-1	Negative	0.031	COI	Negative	0.031	NA	FALSE	Initial	23	0	Negative	NA	NA	23	F	White	Non-Hispanic or Latino/a or Latinx	Washington	NA	NA	NA	NA	NA	NA
2035	Roche	HSV-2	Negative	0.105	COI	Negative	0.105	NA	FALSE	Initial	23	0	Negative	NA	NA	23	F	White	Non-Hispanic or Latino/a or Latinx	Washington	NA	NA	NA	NA	NA	NA
2035	DiaSorin	HSV-2	Negative	9.1499999999999998E-2	Index	Negative	0.0915	NA	FALSE	Initial	23	0	Negative	NA	NA	23	F	White	Non-Hispanic or Latino/a or Latinx	Washington	NA	NA	NA	NA	NA	NA
2035	DiaSorin	HSV-1	Negative	0.10100000000000001	Index	Negative	0.101	NA	FALSE	Initial	23	0	Negative	NA	NA	23	F	White	Non-Hispanic or Latino/a or Latinx	Washington	NA	NA	NA	NA	NA	NA
2035	BioRad	HSV-1	Negative	< 0.2	AI	Negative	0.1	NA	TRUE	Initial	23	0	Negative	NA	NA	23	F	White	Non-Hispanic or Latino/a or Latinx	Washington	NA	NA	NA	NA	NA	NA
2035	BioRad	HSV-2	Negative	< 0.2	AI	Negative	0.1	NA	TRUE	Initial	23	0	Negative	NA	NA	23	F	White	Non-Hispanic or Latino/a or Latinx	Washington	NA	NA	NA	NA	NA	NA
2034	Roche	HSV-1	Negative	0.03	COI	Negative	0.03	NA	FALSE	Initial	23	0	Negative	NA	NA	28	F	White	Non-Hispanic or Latino/a or Latinx	Washington	NA	NA	NA	NA	NA	NA
2034	Roche	HSV-2	Negative	0.106	COI	Negative	0.106	NA	FALSE	Initial	23	0	Negative	NA	NA	28	F	White	Non-Hispanic or Latino/a or Latinx	Washington	NA	NA	NA	NA	NA	NA
2034	DiaSorin	HSV-1	Positive	1.22	Index	Positive	1.22	NA	FALSE	Initial	23	0	Negative	NA	NA	28	F	White	Non-Hispanic or Latino/a or Latinx	Washington	NA	NA	NA	NA	NA	NA
2034	DiaSorin	HSV-2	Negative	0.496	Index	Negative	0.496	NA	FALSE	Initial	23	0	Negative	NA	NA	28	F	White	Non-Hispanic or Latino/a or Latinx	Washington	NA	NA	NA	NA	NA	NA
2034	BioRad	HSV-1	Negative	< 0.2	AI	Negative	0.1	NA	TRUE	Initial	23	0	Negative	NA	NA	28	F	White	Non-Hispanic or Latino/a or Latinx	Washington	NA	NA	NA	NA	NA	NA
2034	BioRad	HSV-2	Negative	< 0.2	AI	Negative	0.1	NA	TRUE	Initial	23	0	Negative	NA	NA	28	F	White	Non-Hispanic or Latino/a or Latinx	Washington	NA	NA	NA	NA	NA	NA
2033	Roche	HSV-1	Negative	0.037	COI	Negative	0.037	NA	FALSE	Initial	23	2	Negative	YES	NA	34	M	White	Non-Hispanic or Latino/a or Latinx	Washington	NA	NA	NA	NA	NA	NA
2033	Roche	HSV-2	Positive	11.04	COI	Positive	11.04	NA	FALSE	Initial	23	2	Positive	YES	NA	34	M	White	Non-Hispanic or Latino/a or Latinx	Washington	NA	NA	NA	NA	NA	NA
2033	DiaSorin	HSV-1	Negative	<0.0100	Index	Negative	0.009	NA	TRUE	Initial	23	2	Negative	YES	NA	34	M	White	Non-Hispanic or Latino/a or Latinx	Washington	NA	NA	NA	NA	NA	NA
2033	DiaSorin	HSV-2	Positive	1.71	Index	Positive	1.71	NA	FALSE	Initial	23	2	Positive	YES	NA	34	M	White	Non-Hispanic or Latino/a or Latinx	Washington	NA	NA	NA	NA	NA	NA
2033	BioRad	HSV-1	Negative	< 0.2	AI	Negative	0.1	NA	TRUE	Initial	23	2	Negative	YES	NA	34	M	White	Non-Hispanic or Latino/a or Latinx	Washington	NA	NA	NA	NA	NA	NA
2033	BioRad	HSV-2	Positive	6.6	AI	Positive	6.6	NA	FALSE	Initial	23	2	Positive	YES	NA	34	M	White	Non-Hispanic or Latino/a or Latinx	Washington	NA	NA	NA	NA	NA	NA
2032	Roche	HSV-1	Negative	0.033	COI	Negative	0.033	NA	FALSE	Initial	23	0	Negative	NA	NA	22	F	White	Non-Hispanic or Latino/a or Latinx	Washington	NA	NA	NA	NA	NA	NA
2032	Roche	HSV-2	Negative	0.097	COI	Negative	0.097	NA	FALSE	Initial	23	0	Negative	NA	NA	22	F	White	Non-Hispanic or Latino/a or Latinx	Washington	NA	NA	NA	NA	NA	NA
2032	DiaSorin	HSV-1	Negative	<0.0100	Index	Negative	0.009	NA	TRUE	Initial	23	0	Negative	NA	NA	22	F	White	Non-Hispanic or Latino/a or Latinx	Washington	NA	NA	NA	NA	NA	NA
2032	DiaSorin	HSV-2	Negative	0.11799999999999999	Index	Negative	0.118	NA	FALSE	Initial	23	0	Negative	NA	NA	22	F	White	Non-Hispanic or Latino/a or Latinx	Washington	NA	NA	NA	NA	NA	NA
2032	BioRad	HSV-1	Negative	< 0.2	AI	Negative	0.1	NA	TRUE	Initial	23	0	Negative	NA	NA	22	F	White	Non-Hispanic or Latino/a or Latinx	Washington	NA	NA	NA	NA	NA	NA
2032	BioRad	HSV-2	Negative	< 0.2	AI	Negative	0.1	NA	TRUE	Initial	23	0	Negative	NA	NA	22	F	White	Non-Hispanic or Latino/a or Latinx	Washington	NA	NA	NA	NA	NA	NA
2031	Roche	HSV-1	Negative	0.033	COI	Negative	0.033	NA	FALSE	Initial	23	0	Negative	NA	NA	61	M	White	Unknown to patient	Washington	NA	NA	NA	NA	NA	NA
2031	Roche	HSV-2	Negative	0.099	COI	Negative	0.099	NA	FALSE	Initial	23	0	Negative	NA	NA	61	M	White	Unknown to patient	Washington	NA	NA	NA	NA	NA	NA
2031	DiaSorin	HSV-1	Negative	0.11799999999999999	Index	Negative	0.118	NA	FALSE	Initial	23	0	Negative	NA	NA	61	M	White	Unknown to patient	Washington	NA	NA	NA	NA	NA	NA
2031	DiaSorin	HSV-2	Negative	4.9099999999999998E-2	Index	Negative	0.0491	NA	FALSE	Initial	23	0	Negative	NA	NA	61	M	White	Unknown to patient	Washington	NA	NA	NA	NA	NA	NA
2031	BioRad	HSV-1	Negative	< 0.2	AI	Negative	0.1	NA	TRUE	Initial	23	0	Negative	NA	NA	61	M	White	Unknown to patient	Washington	NA	NA	NA	NA	NA	NA
2031	BioRad	HSV-2	Negative	< 0.2	AI	Negative	0.1	NA	TRUE	Initial	23	0	Negative	NA	NA	61	M	White	Unknown to patient	Washington	NA	NA	NA	NA	NA	NA
2030	Roche	HSV-1	Negative	0.033	COI	Negative	0.033	NA	FALSE	Initial	23	0	Negative	NA	NA	47	M	White	Non-Hispanic or Latino/a or Latinx	Washington	NA	NA	NA	NA	NA	NA
2030	Roche	HSV-2	Negative	0.099	COI	Negative	0.099	NA	FALSE	Initial	23	0	Negative	NA	NA	47	M	White	Non-Hispanic or Latino/a or Latinx	Washington	NA	NA	NA	NA	NA	NA
2030	DiaSorin	HSV-1	Negative	0.20799999999999999	Index	Negative	0.208	NA	FALSE	Initial	23	0	Negative	NA	NA	47	M	White	Non-Hispanic or Latino/a or Latinx	Washington	NA	NA	NA	NA	NA	NA
2030	DiaSorin	HSV-2	Negative	0.28499999999999998	Index	Negative	0.285	NA	FALSE	Initial	23	0	Negative	NA	NA	47	M	White	Non-Hispanic or Latino/a or Latinx	Washington	NA	NA	NA	NA	NA	NA
2030	BioRad	HSV-1	Negative	< 0.2	AI	Negative	0.1	NA	TRUE	Initial	23	0	Negative	NA	NA	47	M	White	Non-Hispanic or Latino/a or Latinx	Washington	NA	NA	NA	NA	NA	NA
2030	BioRad	HSV-2	Negative	< 0.2	AI	Negative	0.1	NA	TRUE	Initial	23	0	Negative	NA	NA	47	M	White	Non-Hispanic or Latino/a or Latinx	Washington	NA	NA	NA	NA	NA	NA
2029	Roche	HSV-1	Negative	0.032	COI	Negative	0.032	NA	FALSE	Initial	23	0	Negative	NA	NA	46	M	White	Non-Hispanic or Latino/a or Latinx	Washington	NA	NA	NA	NA	NA	NA
2029	Roche	HSV-2	Negative	0.095	COI	Negative	0.095	NA	FALSE	Initial	23	0	Negative	NA	NA	46	M	White	Non-Hispanic or Latino/a or Latinx	Washington	NA	NA	NA	NA	NA	NA
2029	DiaSorin	HSV-1	Negative	3.5700000000000003E-2	Index	Negative	0.0357	NA	FALSE	Initial	23	0	Negative	NA	NA	46	M	White	Non-Hispanic or Latino/a or Latinx	Washington	NA	NA	NA	NA	NA	NA
2029	DiaSorin	HSV-2	Negative	8.2799999999999999E-2	Index	Negative	0.0828	NA	FALSE	Initial	23	0	Negative	NA	NA	46	M	White	Non-Hispanic or Latino/a or Latinx	Washington	NA	NA	NA	NA	NA	NA
2029	BioRad	HSV-1	Negative	< 0.2	AI	Negative	0.1	NA	TRUE	Initial	23	0	Negative	NA	NA	46	M	White	Non-Hispanic or Latino/a or Latinx	Washington	NA	NA	NA	NA	NA	NA
2029	BioRad	HSV-2	Negative	< 0.2	AI	Negative	0.1	NA	TRUE	Initial	23	0	Negative	NA	NA	46	M	White	Non-Hispanic or Latino/a or Latinx	Washington	NA	NA	NA	NA	NA	NA
2028	Roche	HSV-1	Positive	2.08	COI	Positive	2.08	NA	FALSE	Initial	23	3	Positive	NA	NA	60	F	White	Hispanic or Latino/a or Latinx	Washington	NA	NA	NA	NA	NA	NA
2028	Roche	HSV-2	Positive	41.82	COI	Positive	41.82	NA	FALSE	Initial	23	3	Positive	NA	NA	60	F	White	Hispanic or Latino/a or Latinx	Washington	NA	NA	NA	NA	NA	NA
2028	DiaSorin	HSV-1	Positive	21.7	Index	Positive	21.7	NA	FALSE	Initial	23	3	Positive	NA	NA	60	F	White	Hispanic or Latino/a or Latinx	Washington	NA	NA	NA	NA	NA	NA
2028	DiaSorin	HSV-2	Positive	20.399999999999999	Index	Positive	20.4	NA	FALSE	Initial	23	3	Positive	NA	NA	60	F	White	Hispanic or Latino/a or Latinx	Washington	NA	NA	NA	NA	NA	NA
2028	BioRad	HSV-1	Positive	5.3	AI	Positive	5.3	NA	FALSE	Initial	23	3	Positive	NA	NA	60	F	White	Hispanic or Latino/a or Latinx	Washington	NA	NA	NA	NA	NA	NA
2028	BioRad	HSV-2	Positive	> 8.0	AI	Positive	8.1	NA	TRUE	Initial	23	3	Positive	NA	NA	60	F	White	Hispanic or Latino/a or Latinx	Washington	NA	NA	NA	NA	NA	NA
2027	Roche	HSV-1	Positive	18.45	COI	Positive	18.45	NA	FALSE	Initial	23	1	Positive	NA	NA	44	F	White	Non-Hispanic or Latino/a or Latinx	Washington	NA	NA	NA	NA	NA	NA
2027	Roche	HSV-2	Negative	0.103	COI	Negative	0.103	NA	FALSE	Initial	23	1	Negative	NA	NA	44	F	White	Non-Hispanic or Latino/a or Latinx	Washington	NA	NA	NA	NA	NA	NA
2027	DiaSorin	HSV-1	Positive	49.2	Index	Positive	49.2	NA	FALSE	Initial	23	1	Positive	NA	NA	44	F	White	Non-Hispanic or Latino/a or Latinx	Washington	NA	NA	NA	NA	NA	NA
2027	DiaSorin	HSV-2	Negative	0.52900000000000003	Index	Negative	0.529	NA	FALSE	Initial	23	1	Negative	NA	NA	44	F	White	Non-Hispanic or Latino/a or Latinx	Washington	NA	NA	NA	NA	NA	NA
2027	BioRad	HSV-1	Positive	> 8.0	AI	Positive	8.1	NA	TRUE	Initial	23	1	Positive	NA	NA	44	F	White	Non-Hispanic or Latino/a or Latinx	Washington	NA	NA	NA	NA	NA	NA
2027	BioRad	HSV-2	Negative	< 0.2	AI	Negative	0.1	NA	TRUE	Initial	23	1	Negative	NA	NA	44	F	White	Non-Hispanic or Latino/a or Latinx	Washington	NA	NA	NA	NA	NA	NA
2026	Roche	HSV-1	Negative	0.031	COI	Negative	0.031	NA	FALSE	Initial	23	0	Negative	NA	NA	31	F	White	Non-Hispanic or Latino/a or Latinx	Washington	NA	NA	NA	NA	NA	NA
2026	Roche	HSV-2	Negative	0.095	COI	Negative	0.095	NA	FALSE	Initial	23	0	Negative	NA	NA	31	F	White	Non-Hispanic or Latino/a or Latinx	Washington	NA	NA	NA	NA	NA	NA
2026	DiaSorin	HSV-1	Negative	0.111	Index	Negative	0.111	NA	FALSE	Initial	23	0	Negative	NA	NA	31	F	White	Non-Hispanic or Latino/a or Latinx	Washington	NA	NA	NA	NA	NA	NA
2026	DiaSorin	HSV-2	Negative	5.4600000000000003E-2	Index	Negative	0.0546	NA	FALSE	Initial	23	0	Negative	NA	NA	31	F	White	Non-Hispanic or Latino/a or Latinx	Washington	NA	NA	NA	NA	NA	NA
2026	BioRad	HSV-1	Negative	< 0.2	AI	Negative	0.1	NA	TRUE	Initial	23	0	Negative	NA	NA	31	F	White	Non-Hispanic or Latino/a or Latinx	Washington	NA	NA	NA	NA	NA	NA
2026	BioRad	HSV-2	Negative	< 0.2	AI	Negative	0.1	NA	TRUE	Initial	23	0	Negative	NA	NA	31	F	White	Non-Hispanic or Latino/a or Latinx	Washington	NA	NA	NA	NA	NA	NA
2025	Roche	HSV-1	Negative	0.032	COI	Negative	0.032	NA	FALSE	Initial	23	0	Negative	NA	NA	48	F	White	Non-Hispanic or Latino/a or Latinx	Washington	NA	NA	NA	NA	NA	NA
2025	Roche	HSV-2	Negative	0.089	COI	Negative	0.089	NA	FALSE	Initial	23	0	Negative	NA	NA	48	F	White	Non-Hispanic or Latino/a or Latinx	Washington	NA	NA	NA	NA	NA	NA
2025	DiaSorin	HSV-1	Negative	<0.0100	Index	Negative	0.009	NA	TRUE	Initial	23	0	Negative	NA	NA	48	F	White	Non-Hispanic or Latino/a or Latinx	Washington	NA	NA	NA	NA	NA	NA
2025	DiaSorin	HSV-2	Negative	4.1399999999999999E-2	Index	Negative	0.0414	NA	FALSE	Initial	23	0	Negative	NA	NA	48	F	White	Non-Hispanic or Latino/a or Latinx	Washington	NA	NA	NA	NA	NA	NA
2025	BioRad	HSV-1	Negative	< 0.2	AI	Negative	0.1	NA	TRUE	Initial	23	0	Negative	NA	NA	48	F	White	Non-Hispanic or Latino/a or Latinx	Washington	NA	NA	NA	NA	NA	NA
2025	BioRad	HSV-2	Negative	< 0.2	AI	Negative	0.1	NA	TRUE	Initial	23	0	Negative	NA	NA	48	F	White	Non-Hispanic or Latino/a or Latinx	Washington	NA	NA	NA	NA	NA	NA
2024	Roche	HSV-1	Negative	0.033	COI	Negative	0.033	NA	FALSE	Initial	23	0	Negative	NA	NA	50	F	White	Non-Hispanic or Latino/a or Latinx	Washington	NA	NA	NA	NA	NA	NA
2024	Roche	HSV-2	Negative	0.101	COI	Negative	0.101	NA	FALSE	Initial	23	0	Negative	NA	NA	50	F	White	Non-Hispanic or Latino/a or Latinx	Washington	NA	NA	NA	NA	NA	NA
2024	DiaSorin	HSV-1	Negative	9.5100000000000004E-2	Index	Negative	0.0951	NA	FALSE	Initial	23	0	Negative	NA	NA	50	F	White	Non-Hispanic or Latino/a or Latinx	Washington	NA	NA	NA	NA	NA	NA
2024	DiaSorin	HSV-2	Negative	5.0200000000000002E-2	Index	Negative	0.0502	NA	FALSE	Initial	23	0	Negative	NA	NA	50	F	White	Non-Hispanic or Latino/a or Latinx	Washington	NA	NA	NA	NA	NA	NA
2024	BioRad	HSV-1	Negative	< 0.2	AI	Negative	0.1	NA	TRUE	Initial	23	0	Negative	NA	NA	50	F	White	Non-Hispanic or Latino/a or Latinx	Washington	NA	NA	NA	NA	NA	NA
2024	BioRad	HSV-2	Negative	< 0.2	AI	Negative	0.1	NA	TRUE	Initial	23	0	Negative	NA	NA	50	F	White	Non-Hispanic or Latino/a or Latinx	Washington	NA	NA	NA	NA	NA	NA
2023	Roche	HSV-1	Negative	0.036	COI	Negative	0.036	NA	FALSE	Initial	23	2	Negative	NA	NA	65	M	White	Non-Hispanic or Latino/a or Latinx	Washington	NA	NA	NA	NA	NA	NA
2023	DiaSorin	HSV-1	Negative	0.32300000000000001	Index	Negative	0.323	NA	FALSE	Initial	23	2	Negative	NA	NA	65	M	White	Non-Hispanic or Latino/a or Latinx	Washington	NA	NA	NA	NA	NA	NA
2023	DiaSorin	HSV-2	Positive	9.11	Index	Positive	9.11	NA	FALSE	Initial	23	2	Positive	NA	NA	65	M	White	Non-Hispanic or Latino/a or Latinx	Washington	NA	NA	NA	NA	NA	NA
2023	BioRad	HSV-1	Negative	< 0.2	AI	Negative	0.1	NA	TRUE	Initial	23	2	Negative	NA	NA	65	M	White	Non-Hispanic or Latino/a or Latinx	Washington	NA	NA	NA	NA	NA	NA
2023	BioRad	HSV-2	Positive	> 8.0	AI	Positive	8.1	NA	TRUE	Initial	23	2	Positive	NA	NA	65	M	White	Non-Hispanic or Latino/a or Latinx	Washington	NA	NA	NA	NA	NA	NA
2022	Roche	HSV-1	Negative	0.036	COI	Negative	0.036	NA	FALSE	Initial	23	2	Negative	YES	NA	59	F	White	Non-Hispanic or Latino/a or Latinx	Washington	NA	NA	NA	NA	NA	NA
2022	Roche	HSV-2	Positive	134.8	COI	Positive	134.8	NA	FALSE	Initial	23	2	Positive	YES	NA	59	F	White	Non-Hispanic or Latino/a or Latinx	Washington	NA	NA	NA	NA	NA	NA
2022	DiaSorin	HSV-1	Negative	<0.0100	Index	Negative	0.009	NA	TRUE	Initial	23	2	Negative	YES	NA	59	F	White	Non-Hispanic or Latino/a or Latinx	Washington	NA	NA	NA	NA	NA	NA
2022	DiaSorin	HSV-2	Positive	19.5	Index	Positive	19.5	NA	FALSE	Initial	23	2	Positive	YES	NA	59	F	White	Non-Hispanic or Latino/a or Latinx	Washington	NA	NA	NA	NA	NA	NA
2022	BioRad	HSV-1	Negative	< 0.2	AI	Negative	0.1	NA	TRUE	Initial	23	2	Negative	YES	NA	59	F	White	Non-Hispanic or Latino/a or Latinx	Washington	NA	NA	NA	NA	NA	NA
2022	BioRad	HSV-2	Positive	> 8.0	AI	Positive	8.1	NA	TRUE	Initial	23	2	Positive	YES	NA	59	F	White	Non-Hispanic or Latino/a or Latinx	Washington	NA	NA	NA	NA	NA	NA
2021	Roche	HSV-1	Positive	4.43	COI	Positive	4.43	NA	FALSE	Initial	23	3	Positive	NA	NA	39	F	White	Non-Hispanic or Latino/a or Latinx	New Jersey	NA	NA	NA	NA	NA	NA
2021	Roche	HSV-2	Positive	98.79	COI	Positive	98.79	NA	FALSE	Initial	23	3	Positive	NA	NA	39	F	White	Non-Hispanic or Latino/a or Latinx	New Jersey	NA	NA	NA	NA	NA	NA
2021	DiaSorin	HSV-1	Positive	3.63	Index	Positive	3.63	NA	FALSE	Initial	23	3	Positive	NA	NA	39	F	White	Non-Hispanic or Latino/a or Latinx	New Jersey	NA	NA	NA	NA	NA	NA
2021	DiaSorin	HSV-2	Positive	7.52	Index	Positive	7.52	NA	FALSE	Initial	23	3	Positive	NA	NA	39	F	White	Non-Hispanic or Latino/a or Latinx	New Jersey	NA	NA	NA	NA	NA	NA
2021	BioRad	HSV-1	Positive	1.4	AI	Positive	1.4	NA	FALSE	Initial	23	3	Positive	NA	NA	39	F	White	Non-Hispanic or Latino/a or Latinx	New Jersey	NA	NA	NA	NA	NA	NA
2021	BioRad	HSV-2	Positive	> 8.0	AI	Positive	8.1	NA	TRUE	Initial	23	3	Positive	NA	NA	39	F	White	Non-Hispanic or Latino/a or Latinx	New Jersey	NA	NA	NA	NA	NA	NA
2020	Roche	HSV-1	Negative	0.091	COI	Negative	0.091	NA	FALSE	Initial	23	0	Negative	NA	NA	33	M	White	Non-Hispanic or Latino/a or Latinx	Washington	NA	NA	NA	NA	NA	NA
2020	Roche	HSV-2	Negative	0.123	COI	Negative	0.123	NA	FALSE	Initial	23	0	Negative	NA	NA	33	M	White	Non-Hispanic or Latino/a or Latinx	Washington	NA	NA	NA	NA	NA	NA
2020	DiaSorin	HSV-1	Negative	<0.0100	Index	Negative	0.009	NA	TRUE	Initial	23	0	Negative	NA	NA	33	M	White	Non-Hispanic or Latino/a or Latinx	Washington	NA	NA	NA	NA	NA	NA
2020	DiaSorin	HSV-2	Negative	5.3699999999999998E-2	Index	Negative	0.0537	NA	FALSE	Initial	23	0	Negative	NA	NA	33	M	White	Non-Hispanic or Latino/a or Latinx	Washington	NA	NA	NA	NA	NA	NA
2020	BioRad	HSV-1	Negative	< 0.2	AI	Negative	0.1	NA	TRUE	Initial	23	0	Negative	NA	NA	33	M	White	Non-Hispanic or Latino/a or Latinx	Washington	NA	NA	NA	NA	NA	NA
2020	BioRad	HSV-2	Negative	< 0.2	AI	Negative	0.1	NA	TRUE	Initial	23	0	Negative	NA	NA	33	M	White	Non-Hispanic or Latino/a or Latinx	Washington	NA	NA	NA	NA	NA	NA
2019	Roche	HSV-1	Negative	0.036	COI	Negative	0.036	NA	FALSE	Initial	23	0	Negative	NA	NA	27	M	White	Non-Hispanic or Latino/a or Latinx	Washington	NA	NA	NA	NA	NA	NA
2019	Roche	HSV-2	Negative	0.107	COI	Negative	0.107	NA	FALSE	Initial	23	0	Negative	NA	NA	27	M	White	Non-Hispanic or Latino/a or Latinx	Washington	NA	NA	NA	NA	NA	NA
2019	DiaSorin	HSV-1	Negative	0.186	Index	Negative	0.186	NA	FALSE	Initial	23	0	Negative	NA	NA	27	M	White	Non-Hispanic or Latino/a or Latinx	Washington	NA	NA	NA	NA	NA	NA
2019	DiaSorin	HSV-2	Negative	5.45E-2	Index	Negative	0.0545	NA	FALSE	Initial	23	0	Negative	NA	NA	27	M	White	Non-Hispanic or Latino/a or Latinx	Washington	NA	NA	NA	NA	NA	NA
2019	BioRad	HSV-1	Negative	< 0.2	AI	Negative	0.1	NA	TRUE	Initial	23	0	Negative	NA	NA	27	M	White	Non-Hispanic or Latino/a or Latinx	Washington	NA	NA	NA	NA	NA	NA
2019	BioRad	HSV-2	Negative	< 0.2	AI	Negative	0.1	NA	TRUE	Initial	23	0	Negative	NA	NA	27	M	White	Non-Hispanic or Latino/a or Latinx	Washington	NA	NA	NA	NA	NA	NA
2018	Roche	HSV-1	Negative	0.033	COI	Negative	0.033	NA	FALSE	Initial	23	0	Negative	NA	NA	69	F	Asian	Non-Hispanic or Latino/a or Latinx	Washington	NA	NA	NA	NA	NA	NA
2018	Roche	HSV-2	Negative	0.098	COI	Negative	0.098	NA	FALSE	Initial	23	0	Negative	NA	NA	69	F	Asian	Non-Hispanic or Latino/a or Latinx	Washington	NA	NA	NA	NA	NA	NA
2018	DiaSorin	HSV-1	Negative	5.4899999999999997E-2	Index	Negative	0.0549	NA	FALSE	Initial	23	0	Negative	NA	NA	69	F	Asian	Non-Hispanic or Latino/a or Latinx	Washington	NA	NA	NA	NA	NA	NA
2018	DiaSorin	HSV-2	Negative	9.0700000000000003E-2	Index	Negative	0.0907	NA	FALSE	Initial	23	0	Negative	NA	NA	69	F	Asian	Non-Hispanic or Latino/a or Latinx	Washington	NA	NA	NA	NA	NA	NA
2018	BioRad	HSV-1	Negative	< 0.2	AI	Negative	0.1	NA	TRUE	Initial	23	0	Negative	NA	NA	69	F	Asian	Non-Hispanic or Latino/a or Latinx	Washington	NA	NA	NA	NA	NA	NA
2018	BioRad	HSV-2	Negative	< 0.2	AI	Negative	0.1	NA	TRUE	Initial	23	0	Negative	NA	NA	69	F	Asian	Non-Hispanic or Latino/a or Latinx	Washington	NA	NA	NA	NA	NA	NA
2017	Roche	HSV-1	Positive	8.31	COI	Positive	8.31	NA	FALSE	Initial	23	3	Positive	YES	NA	41	F	White	Non-Hispanic or Latino/a or Latinx	Washington	NA	NA	NA	NA	NA	NA
2017	Roche	HSV-2	Positive	6.34	COI	Positive	6.34	NA	FALSE	Initial	23	3	Positive	YES	NA	41	F	White	Non-Hispanic or Latino/a or Latinx	Washington	NA	NA	NA	NA	NA	NA
2017	DiaSorin	HSV-1	Positive	22.4	Index	Positive	22.4	NA	FALSE	Initial	23	3	Positive	YES	NA	41	F	White	Non-Hispanic or Latino/a or Latinx	Washington	NA	NA	NA	NA	NA	NA
2017	DiaSorin	HSV-2	Negative	0.64900000000000002	Index	Negative	0.649	NA	FALSE	Initial	23	3	Positive	YES	NA	41	F	White	Non-Hispanic or Latino/a or Latinx	Washington	NA	NA	NA	NA	NA	NA
2017	BioRad	HSV-1	Positive	4.0999999999999996	AI	Positive	4.1	NA	FALSE	Initial	23	3	Positive	YES	NA	41	F	White	Non-Hispanic or Latino/a or Latinx	Washington	NA	NA	NA	NA	NA	NA
2017	BioRad	HSV-2	Positive	2	AI	Positive	2	NA	FALSE	Initial	23	3	Positive	YES	NA	41	F	White	Non-Hispanic or Latino/a or Latinx	Washington	NA	NA	NA	NA	NA	NA
2016	Roche	HSV-1	Negative	0.03	COI	Negative	0.03	NA	FALSE	Initial	23	0	Negative	NA	NA	43	F	Native Hawaiian or Pacific Islander	Non-Hispanic or Latino/a or Latinx	Washington	NA	NA	NA	NA	NA	NA
2016	Roche	HSV-2	Negative	0.097	COI	Negative	0.097	NA	FALSE	Initial	23	0	Negative	NA	NA	43	F	Native Hawaiian or Pacific Islander	Non-Hispanic or Latino/a or Latinx	Washington	NA	NA	NA	NA	NA	NA
2016	DiaSorin	HSV-1	Negative	0.316	Index	Negative	0.316	NA	FALSE	Initial	23	0	Negative	NA	NA	43	F	Native Hawaiian or Pacific Islander	Non-Hispanic or Latino/a or Latinx	Washington	NA	NA	NA	NA	NA	NA
2016	DiaSorin	HSV-2	Negative	7.1499999999999994E-2	Index	Negative	0.0715	NA	FALSE	Initial	23	0	Negative	NA	NA	43	F	Native Hawaiian or Pacific Islander	Non-Hispanic or Latino/a or Latinx	Washington	NA	NA	NA	NA	NA	NA
2016	BioRad	HSV-1	Negative	< 0.2	AI	Negative	0.1	NA	TRUE	Initial	23	0	Negative	NA	NA	43	F	Native Hawaiian or Pacific Islander	Non-Hispanic or Latino/a or Latinx	Washington	NA	NA	NA	NA	NA	NA
2016	BioRad	HSV-2	Negative	< 0.2	AI	Negative	0.1	NA	TRUE	Initial	23	0	Negative	NA	NA	43	F	Native Hawaiian or Pacific Islander	Non-Hispanic or Latino/a or Latinx	Washington	NA	NA	NA	NA	NA	NA
2015	Roche	HSV-1	Positive	20.32	COI	Positive	20.32	NA	FALSE	Initial	23	3	Positive	YES	NA	28	F	White	Non-Hispanic or Latino/a or Latinx	Washington	NA	NA	NA	NA	NA	NA
2015	Roche	HSV-2	Positive	60.8	COI	Positive	60.8	NA	FALSE	Initial	23	3	Positive	YES	NA	28	F	White	Non-Hispanic or Latino/a or Latinx	Washington	NA	NA	NA	NA	NA	NA
2015	DiaSorin	HSV-1	Positive	24.4	Index	Positive	24.4	NA	FALSE	Initial	23	3	Positive	YES	NA	28	F	White	Non-Hispanic or Latino/a or Latinx	Washington	NA	NA	NA	NA	NA	NA
2015	DiaSorin	HSV-2	Positive	6.99	Index	Positive	6.99	NA	FALSE	Initial	23	3	Positive	YES	NA	28	F	White	Non-Hispanic or Latino/a or Latinx	Washington	NA	NA	NA	NA	NA	NA
2015	BioRad	HSV-1	Positive	5.0999999999999996	AI	Positive	5.1	NA	FALSE	Initial	23	3	Positive	YES	NA	28	F	White	Non-Hispanic or Latino/a or Latinx	Washington	NA	NA	NA	NA	NA	NA
2015	BioRad	HSV-2	Positive	> 8.0	AI	Positive	8.1	NA	TRUE	Initial	23	3	Positive	YES	NA	28	F	White	Non-Hispanic or Latino/a or Latinx	Washington	NA	NA	NA	NA	NA	NA
2014	Roche	HSV-1	Positive	32.65	COI	Positive	32.65	NA	FALSE	Initial	23	1	Positive	YES	NA	69	M	White	Non-Hispanic or Latino/a or Latinx	Washington	NA	NA	NA	NA	NA	NA
2014	Roche	HSV-2	Negative	0.099	COI	Negative	0.099	NA	FALSE	Initial	23	1	Negative	YES	NA	69	M	White	Non-Hispanic or Latino/a or Latinx	Washington	NA	NA	NA	NA	NA	NA
2014	DiaSorin	HSV-1	Positive	31.5	Index	Positive	31.5	NA	FALSE	Initial	23	1	Positive	YES	NA	69	M	White	Non-Hispanic or Latino/a or Latinx	Washington	NA	NA	NA	NA	NA	NA
2014	DiaSorin	HSV-2	Negative	0.623	Index	Negative	0.623	NA	FALSE	Initial	23	1	Negative	YES	NA	69	M	White	Non-Hispanic or Latino/a or Latinx	Washington	NA	NA	NA	NA	NA	NA
2014	BioRad	HSV-1	Positive	> 8.0	AI	Positive	8.1	NA	TRUE	Initial	23	1	Positive	YES	NA	69	M	White	Non-Hispanic or Latino/a or Latinx	Washington	NA	NA	NA	NA	NA	NA
2014	BioRad	HSV-2	Negative	< 0.2	AI	Negative	0.1	NA	TRUE	Initial	23	1	Negative	YES	NA	69	M	White	Non-Hispanic or Latino/a or Latinx	Washington	NA	NA	NA	NA	NA	NA
2013	Roche	HSV-1	Negative	0.032	COI	Negative	0.032	NA	FALSE	Initial	23	0	Negative	NA	NA	18	F	White	Non-Hispanic or Latino/a or Latinx	Washington	NA	NA	NA	NA	NA	NA
2013	Roche	HSV-2	Negative	0.093	COI	Negative	0.093	NA	FALSE	Initial	23	0	Negative	NA	NA	18	F	White	Non-Hispanic or Latino/a or Latinx	Washington	NA	NA	NA	NA	NA	NA
2013	DiaSorin	HSV-1	Negative	2.1399999999999999E-2	Index	Negative	0.0214	NA	FALSE	Initial	23	0	Negative	NA	NA	18	F	White	Non-Hispanic or Latino/a or Latinx	Washington	NA	NA	NA	NA	NA	NA
2013	DiaSorin	HSV-2	Negative	4.5699999999999998E-2	Index	Negative	0.0457	NA	FALSE	Initial	23	0	Negative	NA	NA	18	F	White	Non-Hispanic or Latino/a or Latinx	Washington	NA	NA	NA	NA	NA	NA
2013	BioRad	HSV-1	Negative	< 0.2	AI	Negative	0.1	NA	TRUE	Initial	23	0	Negative	NA	NA	18	F	White	Non-Hispanic or Latino/a or Latinx	Washington	NA	NA	NA	NA	NA	NA
2013	BioRad	HSV-2	Negative	< 0.2	AI	Negative	0.1	NA	TRUE	Initial	23	0	Negative	NA	NA	18	F	White	Non-Hispanic or Latino/a or Latinx	Washington	NA	NA	NA	NA	NA	NA
2012	Roche	HSV-1	Negative	0.032	COI	Negative	0.032	NA	FALSE	Initial	23	0	Negative	NA	NA	58	F	White	Non-Hispanic or Latino/a or Latinx	Washington	NA	NA	NA	NA	NA	NA
2012	Roche	HSV-2	Negative	0.102	COI	Negative	0.102	NA	FALSE	Initial	23	0	Negative	NA	NA	58	F	White	Non-Hispanic or Latino/a or Latinx	Washington	NA	NA	NA	NA	NA	NA
2012	DiaSorin	HSV-1	Negative	<0.0100	Index	Negative	0.009	NA	TRUE	Initial	23	0	Negative	NA	NA	58	F	White	Non-Hispanic or Latino/a or Latinx	Washington	NA	NA	NA	NA	NA	NA
2012	DiaSorin	HSV-2	Negative	3.7900000000000003E-2	Index	Negative	0.0379	NA	FALSE	Initial	23	0	Negative	NA	NA	58	F	White	Non-Hispanic or Latino/a or Latinx	Washington	NA	NA	NA	NA	NA	NA
2012	BioRad	HSV-1	Negative	< 0.2	AI	Negative	0.1	NA	TRUE	Initial	23	0	Negative	NA	NA	58	F	White	Non-Hispanic or Latino/a or Latinx	Washington	NA	NA	NA	NA	NA	NA
2012	BioRad	HSV-2	Negative	< 0.2	AI	Negative	0.1	NA	TRUE	Initial	23	0	Negative	NA	NA	58	F	White	Non-Hispanic or Latino/a or Latinx	Washington	NA	NA	NA	NA	NA	NA
2011	DiaSorin	HSV-1	Positive	50.7	Index	Positive	50.7	NA	FALSE	Initial	23	3	Positive	NA	NA	70	M	Black or African-American	Unknown to patient	Washington	NA	NA	NA	NA	NA	NA
2011	DiaSorin	HSV-2	Positive	2.09	Index	Positive	2.09	NA	FALSE	Initial	23	3	Positive	NA	NA	70	M	Black or African-American	Unknown to patient	Washington	NA	NA	NA	NA	NA	NA
2011	BioRad	HSV-1	Positive	> 8.0	AI	Positive	8.1	NA	TRUE	Initial	23	3	Positive	NA	NA	70	M	Black or African-American	Unknown to patient	Washington	NA	NA	NA	NA	NA	NA
2011	BioRad	HSV-2	Positive	4.7	AI	Positive	4.7	NA	FALSE	Initial	23	3	Positive	NA	NA	70	M	Black or African-American	Unknown to patient	Washington	NA	NA	NA	NA	NA	NA
2010	Roche	HSV-1	Positive	36.87	COI	Positive	36.87	NA	FALSE	Initial	23	1	Positive	YES	NA	69	M	White	Non-Hispanic or Latino/a or Latinx	Idaho	NA	NA	NA	NA	NA	NA
2010	Roche	HSV-2	Negative	0.103	COI	Negative	0.103	NA	FALSE	Initial	23	1	Negative	YES	NA	69	M	White	Non-Hispanic or Latino/a or Latinx	Idaho	NA	NA	NA	NA	NA	NA
2010	DiaSorin	HSV-1	Positive	>62.2	Index	Positive	62.3	NA	TRUE	Initial	23	1	Positive	YES	NA	69	M	White	Non-Hispanic or Latino/a or Latinx	Idaho	NA	NA	NA	NA	NA	NA
2010	DiaSorin	HSV-2	Negative	0.17599999999999999	Index	Negative	0.176	NA	FALSE	Initial	23	1	Negative	YES	NA	69	M	White	Non-Hispanic or Latino/a or Latinx	Idaho	NA	NA	NA	NA	NA	NA
2010	BioRad	HSV-1	Positive	> 8.0	AI	Positive	8.1	NA	TRUE	Initial	23	1	Positive	YES	NA	69	M	White	Non-Hispanic or Latino/a or Latinx	Idaho	NA	NA	NA	NA	NA	NA
2010	BioRad	HSV-2	Negative	< 0.2	AI	Negative	0.1	NA	TRUE	Initial	23	1	Negative	YES	NA	69	M	White	Non-Hispanic or Latino/a or Latinx	Idaho	NA	NA	NA	NA	NA	NA
2009	Roche	HSV-1	Positive	62.58	COI	Positive	62.58	NA	FALSE	Initial	23	1	Positive	NA	NA	71	F	White	Non-Hispanic or Latino/a or Latinx	Washington	NA	NA	NA	NA	NA	NA
2009	Roche	HSV-2	Negative	0.104	COI	Negative	0.104	NA	FALSE	Initial	23	1	Negative	NA	NA	71	F	White	Non-Hispanic or Latino/a or Latinx	Washington	NA	NA	NA	NA	NA	NA
2009	DiaSorin	HSV-1	Positive	59	Index	Positive	59	NA	FALSE	Initial	23	1	Positive	NA	NA	71	F	White	Non-Hispanic or Latino/a or Latinx	Washington	NA	NA	NA	NA	NA	NA
2009	DiaSorin	HSV-2	Negative	7.4800000000000005E-2	Index	Negative	0.0748	NA	FALSE	Initial	23	1	Negative	NA	NA	71	F	White	Non-Hispanic or Latino/a or Latinx	Washington	NA	NA	NA	NA	NA	NA
2009	BioRad	HSV-1	Positive	> 8.0	AI	Positive	8.1	NA	TRUE	Initial	23	1	Positive	NA	NA	71	F	White	Non-Hispanic or Latino/a or Latinx	Washington	NA	NA	NA	NA	NA	NA
2009	BioRad	HSV-2	Negative	< 0.2	AI	Negative	0.1	NA	TRUE	Initial	23	1	Negative	NA	NA	71	F	White	Non-Hispanic or Latino/a or Latinx	Washington	NA	NA	NA	NA	NA	NA
2008	Roche	HSV-1	Positive	5.28	COI	Positive	5.28	NA	FALSE	Initial	23	1	Positive	NA	NA	30	F	White	Non-Hispanic or Latino/a or Latinx	Washington	NA	NA	NA	NA	NA	NA
2008	Roche	HSV-2	Negative	0.099	COI	Negative	0.099	NA	FALSE	Initial	23	1	Negative	NA	NA	30	F	White	Non-Hispanic or Latino/a or Latinx	Washington	NA	NA	NA	NA	NA	NA
2008	DiaSorin	HSV-1	Positive	12.3	Index	Positive	12.3	NA	FALSE	Initial	23	1	Positive	NA	NA	30	F	White	Non-Hispanic or Latino/a or Latinx	Washington	NA	NA	NA	NA	NA	NA
2008	DiaSorin	HSV-2	Negative	5.4399999999999997E-2	Index	Negative	0.0544	NA	FALSE	Initial	23	1	Negative	NA	NA	30	F	White	Non-Hispanic or Latino/a or Latinx	Washington	NA	NA	NA	NA	NA	NA
2008	BioRad	HSV-1	Positive	1.4	AI	Positive	1.4	NA	FALSE	Initial	23	1	Positive	NA	NA	30	F	White	Non-Hispanic or Latino/a or Latinx	Washington	NA	NA	NA	NA	NA	NA
2008	BioRad	HSV-2	Negative	< 0.2	AI	Negative	0.1	NA	TRUE	Initial	23	1	Negative	NA	NA	30	F	White	Non-Hispanic or Latino/a or Latinx	Washington	NA	NA	NA	NA	NA	NA
2007	Roche	HSV-1	Negative	0.034	COI	Negative	0.034	NA	FALSE	Initial	23	0	Negative	NA	NA	58	M	White	Non-Hispanic or Latino/a or Latinx	Washington	NA	NA	NA	NA	NA	NA
2007	Roche	HSV-2	Negative	0.099	COI	Negative	0.099	NA	FALSE	Initial	23	0	Negative	NA	NA	58	M	White	Non-Hispanic or Latino/a or Latinx	Washington	NA	NA	NA	NA	NA	NA
2007	DiaSorin	HSV-1	Negative	5.5100000000000003E-2	Index	Negative	0.0551	NA	FALSE	Initial	23	0	Negative	NA	NA	58	M	White	Non-Hispanic or Latino/a or Latinx	Washington	NA	NA	NA	NA	NA	NA
2007	DiaSorin	HSV-2	Negative	5.2600000000000001E-2	Index	Negative	0.0526	NA	FALSE	Initial	23	0	Negative	NA	NA	58	M	White	Non-Hispanic or Latino/a or Latinx	Washington	NA	NA	NA	NA	NA	NA
2007	BioRad	HSV-1	Negative	< 0.2	AI	Negative	0.1	NA	TRUE	Initial	23	0	Negative	NA	NA	58	M	White	Non-Hispanic or Latino/a or Latinx	Washington	NA	NA	NA	NA	NA	NA
2007	BioRad	HSV-2	Negative	< 0.2	AI	Negative	0.1	NA	TRUE	Initial	23	0	Negative	NA	NA	58	M	White	Non-Hispanic or Latino/a or Latinx	Washington	NA	NA	NA	NA	NA	NA
2006	Roche	HSV-1	Negative	0.063	COI	Negative	0.063	NA	FALSE	Initial	23	1	Positive	NA	NA	31	M	Unavailable or Unknown	Unknown to patient	Washington	NA	NA	NA	NA	NA	NA
2006	Roche	HSV-2	Negative	0.118	COI	Negative	0.118	NA	FALSE	Initial	23	1	Negative	NA	NA	31	M	Unavailable or Unknown	Unknown to patient	Washington	NA	NA	NA	NA	NA	NA
2006	DiaSorin	HSV-1	Positive	57.8	Index	Positive	57.8	NA	FALSE	Initial	23	1	Positive	NA	NA	31	M	Unavailable or Unknown	Unknown to patient	Washington	NA	NA	NA	NA	NA	NA
2006	DiaSorin	HSV-2	Negative	0.28999999999999998	Index	Negative	0.29	NA	FALSE	Initial	23	1	Negative	NA	NA	31	M	Unavailable or Unknown	Unknown to patient	Washington	NA	NA	NA	NA	NA	NA
2006	BioRad	HSV-1	Positive	7.8	AI	Positive	7.8	NA	FALSE	Initial	23	1	Positive	NA	NA	31	M	Unavailable or Unknown	Unknown to patient	Washington	NA	NA	NA	NA	NA	NA
2006	BioRad	HSV-2	Negative	< 0.2	AI	Negative	0.1	NA	TRUE	Initial	23	1	Negative	NA	NA	31	M	Unavailable or Unknown	Unknown to patient	Washington	NA	NA	NA	NA	NA	NA
2005	Roche	HSV-1	Negative	0.407	COI	Negative	0.407	NA	FALSE	Initial	23	0	Negative	NA	NA	54	F	White	Hispanic or Latino/a or Latinx	Washington	NA	NA	NA	NA	NA	NA
2005	Roche	HSV-2	Negative	0.1	COI	Negative	0.1	NA	FALSE	Initial	23	0	Negative	NA	NA	54	F	White	Hispanic or Latino/a or Latinx	Washington	NA	NA	NA	NA	NA	NA
2005	DiaSorin	HSV-1	Positive	1.35	Index	Positive	1.35	NA	FALSE	Initial	23	0	Negative	NA	NA	54	F	White	Hispanic or Latino/a or Latinx	Washington	NA	NA	NA	NA	NA	NA
2005	DiaSorin	HSV-2	Negative	0.25	Index	Negative	0.25	NA	FALSE	Initial	23	0	Negative	NA	NA	54	F	White	Hispanic or Latino/a or Latinx	Washington	NA	NA	NA	NA	NA	NA
2005	BioRad	HSV-1	Negative	0.2	AI	Negative	0.2	NA	FALSE	Initial	23	0	Negative	NA	NA	54	F	White	Hispanic or Latino/a or Latinx	Washington	NA	NA	NA	NA	NA	NA
2005	BioRad	HSV-2	Negative	< 0.2	AI	Negative	0.1	NA	TRUE	Initial	23	0	Negative	NA	NA	54	F	White	Hispanic or Latino/a or Latinx	Washington	NA	NA	NA	NA	NA	NA
2004	Roche	HSV-1	Negative	0.035	COI	Negative	0.035	NA	FALSE	Initial	23	2	Negative	NA	NA	64	M	White	Non-Hispanic or Latino/a or Latinx	Washington	NA	NA	NA	NA	NA	NA
2004	Roche	HSV-2	Positive	61.55	COI	Positive	61.55	NA	FALSE	Initial	23	2	Positive	NA	NA	64	M	White	Non-Hispanic or Latino/a or Latinx	Washington	NA	NA	NA	NA	NA	NA
2004	DiaSorin	HSV-1	Negative	5.74E-2	Index	Negative	0.0574	NA	FALSE	Initial	23	2	Negative	NA	NA	64	M	White	Non-Hispanic or Latino/a or Latinx	Washington	NA	NA	NA	NA	NA	NA
2004	DiaSorin	HSV-2	Positive	11.9	Index	Positive	11.9	NA	FALSE	Initial	23	2	Positive	NA	NA	64	M	White	Non-Hispanic or Latino/a or Latinx	Washington	NA	NA	NA	NA	NA	NA
2004	BioRad	HSV-1	Negative	< 0.2	AI	Negative	0.1	NA	TRUE	Initial	23	2	Negative	NA	NA	64	M	White	Non-Hispanic or Latino/a or Latinx	Washington	NA	NA	NA	NA	NA	NA
2004	BioRad	HSV-2	Positive	> 8.0	AI	Positive	8.1	NA	TRUE	Initial	23	2	Positive	NA	NA	64	M	White	Non-Hispanic or Latino/a or Latinx	Washington	NA	NA	NA	NA	NA	NA
2003	Roche	HSV-1	Negative	0.034	COI	Negative	0.034	NA	FALSE	Initial	23	0	Negative	NA	NA	30	M	White	Non-Hispanic or Latino/a or Latinx	Washington	NA	NA	NA	NA	NA	NA
2003	Roche	HSV-2	Negative	0.104	COI	Negative	0.104	NA	FALSE	Initial	23	0	Negative	NA	NA	30	M	White	Non-Hispanic or Latino/a or Latinx	Washington	NA	NA	NA	NA	NA	NA
2003	DiaSorin	HSV-1	Negative	0.442	Index	Negative	0.442	NA	FALSE	Initial	23	0	Negative	NA	NA	30	M	White	Non-Hispanic or Latino/a or Latinx	Washington	NA	NA	NA	NA	NA	NA
2003	DiaSorin	HSV-2	Negative	0.28699999999999998	Index	Negative	0.287	NA	FALSE	Initial	23	0	Negative	NA	NA	30	M	White	Non-Hispanic or Latino/a or Latinx	Washington	NA	NA	NA	NA	NA	NA
2003	BioRad	HSV-1	Negative	< 0.2	AI	Negative	0.1	NA	TRUE	Initial	23	0	Negative	NA	NA	30	M	White	Non-Hispanic or Latino/a or Latinx	Washington	NA	NA	NA	NA	NA	NA
2003	BioRad	HSV-2	Negative	< 0.2	AI	Negative	0.1	NA	TRUE	Initial	23	0	Negative	NA	NA	30	M	White	Non-Hispanic or Latino/a or Latinx	Washington	NA	NA	NA	NA	NA	NA
2002	Roche	HSV-1	Negative	0.033	COI	Negative	0.033	NA	FALSE	Initial	23	0	Negative	NA	NA	26	F	White	Unknown to patient	Washington	NA	NA	NA	NA	NA	NA
2002	Roche	HSV-2	Negative	0.096	COI	Negative	0.096	NA	FALSE	Initial	23	0	Negative	NA	NA	26	F	White	Unknown to patient	Washington	NA	NA	NA	NA	NA	NA
2002	DiaSorin	HSV-1	Negative	0.112	Index	Negative	0.112	NA	FALSE	Initial	23	0	Negative	NA	NA	26	F	White	Unknown to patient	Washington	NA	NA	NA	NA	NA	NA
2002	DiaSorin	HSV-2	Negative	0.16900000000000001	Index	Negative	0.169	NA	FALSE	Initial	23	0	Negative	NA	NA	26	F	White	Unknown to patient	Washington	NA	NA	NA	NA	NA	NA
2002	BioRad	HSV-1	Negative	< 0.2	AI	Negative	0.1	NA	TRUE	Initial	23	0	Negative	NA	NA	26	F	White	Unknown to patient	Washington	NA	NA	NA	NA	NA	NA
2002	BioRad	HSV-2	Negative	< 0.2	AI	Negative	0.1	NA	TRUE	Initial	23	0	Negative	NA	NA	26	F	White	Unknown to patient	Washington	NA	NA	NA	NA	NA	NA
2001	Roche	HSV-1	Positive	13.5	COI	Positive	13.5	NA	FALSE	Initial	23	1	Positive	YES	NA	29	M	White	Hispanic or Latino/a or Latinx	Washington	NA	NA	NA	NA	NA	NA
2001	Roche	HSV-2	Negative	0.101	COI	Negative	0.101	NA	FALSE	Initial	23	1	Negative	YES	NA	29	M	White	Hispanic or Latino/a or Latinx	Washington	NA	NA	NA	NA	NA	NA
2001	DiaSorin	HSV-1	Positive	22.1	Index	Positive	22.1	NA	FALSE	Initial	23	1	Positive	YES	NA	29	M	White	Hispanic or Latino/a or Latinx	Washington	NA	NA	NA	NA	NA	NA
2001	DiaSorin	HSV-2	Negative	0.15	Index	Negative	0.15	NA	FALSE	Initial	23	1	Negative	YES	NA	29	M	White	Hispanic or Latino/a or Latinx	Washington	NA	NA	NA	NA	NA	NA
2001	BioRad	HSV-1	Positive	> 8.0	AI	Positive	8.1	NA	TRUE	Initial	23	1	Positive	YES	NA	29	M	White	Hispanic or Latino/a or Latinx	Washington	NA	NA	NA	NA	NA	NA
2001	BioRad	HSV-2	Negative	< 0.2	AI	Negative	0.1	NA	TRUE	Initial	23	1	Negative	YES	NA	29	M	White	Hispanic or Latino/a or Latinx	Washington	NA	NA	NA	NA	NA	NA
2000	Roche	HSV-1	Positive	52.5	COI	Positive	52.5	NA	FALSE	Initial	23	3	Positive	NA	NA	58	M	Asian	Non-Hispanic or Latino/a or Latinx	Washington	NA	NA	NA	NA	NA	NA
2000	Roche	HSV-2	Negative	0.168	COI	Negative	0.168	NA	FALSE	Initial	23	3	Positive	NA	NA	58	M	Asian	Non-Hispanic or Latino/a or Latinx	Washington	NA	NA	NA	NA	NA	NA
2000	DiaSorin	HSV-1	Positive	>62.2	Index	Positive	62.3	NA	TRUE	Initial	23	3	Positive	NA	NA	58	M	Asian	Non-Hispanic or Latino/a or Latinx	Washington	NA	NA	NA	NA	NA	NA
2000	DiaSorin	HSV-2	Negative	0.10100000000000001	Index	Negative	0.101	NA	FALSE	Initial	23	3	Positive	NA	NA	58	M	Asian	Non-Hispanic or Latino/a or Latinx	Washington	NA	NA	NA	NA	NA	NA
2000	BioRad	HSV-1	Positive	> 8.0	AI	Positive	8.1	NA	TRUE	Initial	23	3	Positive	NA	NA	58	M	Asian	Non-Hispanic or Latino/a or Latinx	Washington	NA	NA	NA	NA	NA	NA
2000	BioRad	HSV-2	Negative	< 0.2	AI	Negative	0.1	NA	TRUE	Initial	23	3	Positive	NA	NA	58	M	Asian	Non-Hispanic or Latino/a or Latinx	Washington	NA	NA	NA	NA	NA	NA
1999	Roche	HSV-1	Positive	38.37	COI	Positive	38.37	NA	FALSE	Initial	23	3	Positive	YES	NA	38	M	White	Non-Hispanic or Latino/a or Latinx	Idaho	NA	NA	NA	NA	NA	NA
1999	Roche	HSV-2	Negative	0.403	COI	Negative	0.403	NA	FALSE	Initial	23	3	Positive	YES	NA	38	M	White	Non-Hispanic or Latino/a or Latinx	Idaho	NA	NA	NA	NA	NA	NA
1999	DiaSorin	HSV-1	Positive	38.799999999999997	Index	Positive	38.8	NA	FALSE	Initial	23	3	Positive	YES	NA	38	M	White	Non-Hispanic or Latino/a or Latinx	Idaho	NA	NA	NA	NA	NA	NA
1999	DiaSorin	HSV-2	Negative	8.14E-2	Index	Negative	0.0814	NA	FALSE	Initial	23	3	Positive	YES	NA	38	M	White	Non-Hispanic or Latino/a or Latinx	Idaho	NA	NA	NA	NA	NA	NA
1999	BioRad	HSV-1	Positive	> 8.0	AI	Positive	8.1	NA	TRUE	Initial	23	3	Positive	YES	NA	38	M	White	Non-Hispanic or Latino/a or Latinx	Idaho	NA	NA	NA	NA	NA	NA
1999	BioRad	HSV-2	Negative	0.4	AI	Negative	0.4	NA	FALSE	Initial	23	3	Positive	YES	NA	38	M	White	Non-Hispanic or Latino/a or Latinx	Idaho	NA	NA	NA	NA	NA	NA
1998	Roche	HSV-1	Negative	0.035	COI	Negative	0.035	NA	FALSE	Initial	23	2	Negative	NA	NA	36	F	White	Patient declined to respond	Washington	NA	NA	NA	NA	NA	NA
1998	Roche	HSV-2	Positive	28.52	COI	Positive	28.52	NA	FALSE	Initial	23	2	Positive	NA	NA	36	F	White	Patient declined to respond	Washington	NA	NA	NA	NA	NA	NA
1998	DiaSorin	HSV-1	Positive	15.8	Index	Positive	15.8	NA	FALSE	Initial	23	2	Negative	NA	NA	36	F	White	Patient declined to respond	Washington	NA	NA	NA	NA	NA	NA
1998	DiaSorin	HSV-2	Positive	5.82	Index	Positive	5.82	NA	FALSE	Initial	23	2	Positive	NA	NA	36	F	White	Patient declined to respond	Washington	NA	NA	NA	NA	NA	NA
1998	BioRad	HSV-1	Negative	< 0.2	AI	Negative	0.1	NA	TRUE	Initial	23	2	Negative	NA	NA	36	F	White	Patient declined to respond	Washington	NA	NA	NA	NA	NA	NA
1998	BioRad	HSV-2	Positive	> 8.0	AI	Positive	8.1	NA	TRUE	Initial	23	2	Positive	NA	NA	36	F	White	Patient declined to respond	Washington	NA	NA	NA	NA	NA	NA
1997	Roche	HSV-1	Negative	0.032	COI	Negative	0.032	NA	FALSE	Initial	23	0	Negative	NA	NA	68	M	White	Non-Hispanic or Latino/a or Latinx	Washington	NA	NA	NA	NA	NA	NA
1997	Roche	HSV-2	Negative	0.095	COI	Negative	0.095	NA	FALSE	Initial	23	0	Negative	NA	NA	68	M	White	Non-Hispanic or Latino/a or Latinx	Washington	NA	NA	NA	NA	NA	NA
1997	DiaSorin	HSV-1	Negative	<0.0100	Index	Negative	0.009	NA	TRUE	Initial	23	0	Negative	NA	NA	68	M	White	Non-Hispanic or Latino/a or Latinx	Washington	NA	NA	NA	NA	NA	NA
1997	DiaSorin	HSV-2	Negative	3.6400000000000002E-2	Index	Negative	0.0364	NA	FALSE	Initial	23	0	Negative	NA	NA	68	M	White	Non-Hispanic or Latino/a or Latinx	Washington	NA	NA	NA	NA	NA	NA
1997	BioRad	HSV-1	Negative	< 0.2	AI	Negative	0.1	NA	TRUE	Initial	23	0	Negative	NA	NA	68	M	White	Non-Hispanic or Latino/a or Latinx	Washington	NA	NA	NA	NA	NA	NA
1997	BioRad	HSV-2	Negative	< 0.2	AI	Negative	0.1	NA	TRUE	Initial	23	0	Negative	NA	NA	68	M	White	Non-Hispanic or Latino/a or Latinx	Washington	NA	NA	NA	NA	NA	NA
1996	Roche	HSV-1	Negative	0.034	COI	Negative	0.034	NA	FALSE	Initial	23	0	Negative	NA	NA	31	M	White	Non-Hispanic or Latino/a or Latinx	Washington	NA	NA	NA	NA	NA	NA
1996	Roche	HSV-2	Negative	0.102	COI	Negative	0.102	NA	FALSE	Initial	23	0	Negative	NA	NA	31	M	White	Non-Hispanic or Latino/a or Latinx	Washington	NA	NA	NA	NA	NA	NA
1996	DiaSorin	HSV-1	Negative	0.24299999999999999	Index	Negative	0.243	NA	FALSE	Initial	23	0	Negative	NA	NA	31	M	White	Non-Hispanic or Latino/a or Latinx	Washington	NA	NA	NA	NA	NA	NA
1996	DiaSorin	HSV-2	Negative	0.10100000000000001	Index	Negative	0.101	NA	FALSE	Initial	23	0	Negative	NA	NA	31	M	White	Non-Hispanic or Latino/a or Latinx	Washington	NA	NA	NA	NA	NA	NA
1996	BioRad	HSV-1	Negative	< 0.2	AI	Negative	0.1	NA	TRUE	Initial	23	0	Negative	NA	NA	31	M	White	Non-Hispanic or Latino/a or Latinx	Washington	NA	NA	NA	NA	NA	NA
1996	BioRad	HSV-2	Negative	< 0.2	AI	Negative	0.1	NA	TRUE	Initial	23	0	Negative	NA	NA	31	M	White	Non-Hispanic or Latino/a or Latinx	Washington	NA	NA	NA	NA	NA	NA
1995	Roche	HSV-1	Negative	0.033	COI	Negative	0.033	NA	FALSE	Initial	23	0	Negative	NA	NA	70	M	Asian	Non-Hispanic or Latino/a or Latinx	Washington	NA	NA	NA	NA	NA	NA
1995	Roche	HSV-2	Negative	0.1	COI	Negative	0.1	NA	FALSE	Initial	23	0	Negative	NA	NA	70	M	Asian	Non-Hispanic or Latino/a or Latinx	Washington	NA	NA	NA	NA	NA	NA
1995	DiaSorin	HSV-1	Negative	0.14499999999999999	Index	Negative	0.145	NA	FALSE	Initial	23	0	Negative	NA	NA	70	M	Asian	Non-Hispanic or Latino/a or Latinx	Washington	NA	NA	NA	NA	NA	NA
1995	DiaSorin	HSV-2	Negative	0.439	Index	Negative	0.439	NA	FALSE	Initial	23	0	Negative	NA	NA	70	M	Asian	Non-Hispanic or Latino/a or Latinx	Washington	NA	NA	NA	NA	NA	NA
1995	BioRad	HSV-1	Negative	0.2	AI	Negative	0.2	NA	FALSE	Initial	23	0	Negative	NA	NA	70	M	Asian	Non-Hispanic or Latino/a or Latinx	Washington	NA	NA	NA	NA	NA	NA
1995	BioRad	HSV-2	Negative	< 0.2	AI	Negative	0.1	NA	TRUE	Initial	23	0	Negative	NA	NA	70	M	Asian	Non-Hispanic or Latino/a or Latinx	Washington	NA	NA	NA	NA	NA	NA
1994	Roche	HSV-1	Negative	0.034	COI	Negative	0.034	NA	FALSE	Initial	23	0	Negative	NA	NA	24	F	Asian	Hispanic or Latino/a or Latinx	Washington	NA	NA	NA	NA	NA	NA
1994	Roche	HSV-2	Negative	0.098	COI	Negative	0.098	NA	FALSE	Initial	23	0	Negative	NA	NA	24	F	Asian	Hispanic or Latino/a or Latinx	Washington	NA	NA	NA	NA	NA	NA
1994	DiaSorin	HSV-1	Negative	0.35599999999999998	Index	Negative	0.356	NA	FALSE	Initial	23	0	Negative	NA	NA	24	F	Asian	Hispanic or Latino/a or Latinx	Washington	NA	NA	NA	NA	NA	NA
1994	DiaSorin	HSV-2	Negative	0.214	Index	Negative	0.214	NA	FALSE	Initial	23	0	Negative	NA	NA	24	F	Asian	Hispanic or Latino/a or Latinx	Washington	NA	NA	NA	NA	NA	NA
1994	BioRad	HSV-1	Negative	< 0.2	AI	Negative	0.1	NA	TRUE	Initial	23	0	Negative	NA	NA	24	F	Asian	Hispanic or Latino/a or Latinx	Washington	NA	NA	NA	NA	NA	NA
1994	BioRad	HSV-2	Negative	< 0.2	AI	Negative	0.1	NA	TRUE	Initial	23	0	Negative	NA	NA	24	F	Asian	Hispanic or Latino/a or Latinx	Washington	NA	NA	NA	NA	NA	NA
1993	Roche	HSV-1	Negative	0.035	COI	Negative	0.035	NA	FALSE	Initial	23	2	Negative	NA	NA	37	M	White	Non-Hispanic or Latino/a or Latinx	Washington	NA	NA	NA	NA	NA	NA
1993	Roche	HSV-2	Positive	7	COI	Positive	7	NA	FALSE	Initial	23	2	Positive	NA	NA	37	M	White	Non-Hispanic or Latino/a or Latinx	Washington	NA	NA	NA	NA	NA	NA
1993	DiaSorin	HSV-1	Negative	<0.0100	Index	Negative	0.009	NA	TRUE	Initial	23	2	Negative	NA	NA	37	M	White	Non-Hispanic or Latino/a or Latinx	Washington	NA	NA	NA	NA	NA	NA
1993	DiaSorin	HSV-2	Negative	0.26700000000000002	Index	Negative	0.267	NA	FALSE	Initial	23	2	Positive	NA	NA	37	M	White	Non-Hispanic or Latino/a or Latinx	Washington	NA	NA	NA	NA	NA	NA
1993	BioRad	HSV-1	Negative	0.2	AI	Negative	0.2	rpt	FALSE	Initial	23	2	Negative	NA	NA	37	M	White	Non-Hispanic or Latino/a or Latinx	Washington	NA	NA	NA	NA	NA	NA
1993	BioRad	HSV-1	Negative	0.2	AI	Negative	0.2	rpt	FALSE	Initial	23	2	Negative	NA	NA	37	M	White	Non-Hispanic or Latino/a or Latinx	Washington	NA	NA	NA	NA	NA	NA
1993	BioRad	HSV-1	Negative	0.2	AI	Negative	0.2	initial	FALSE	Initial	23	2	Negative	NA	NA	37	M	White	Non-Hispanic or Latino/a or Latinx	Washington	NA	NA	NA	NA	NA	NA
1993	BioRad	HSV-2	Equivocal	0.9	AI	Equivocal	0.9	rpt	FALSE	Initial	23	2	Positive	NA	NA	37	M	White	Non-Hispanic or Latino/a or Latinx	Washington	NA	NA	NA	NA	NA	NA
1993	BioRad	HSV-2	Equivocal	0.9	AI	Equivocal	0.9	rpt	FALSE	Initial	23	2	Positive	NA	NA	37	M	White	Non-Hispanic or Latino/a or Latinx	Washington	NA	NA	NA	NA	NA	NA
1993	BioRad	HSV-2	Equivocal	0.9	AI	Equivocal	0.9	initial	FALSE	Initial	23	2	Positive	NA	NA	37	M	White	Non-Hispanic or Latino/a or Latinx	Washington	NA	NA	NA	NA	NA	NA
1992	Roche	HSV-1	Negative	0.416	COI	Negative	0.416	NA	FALSE	Initial	23	1	Positive	NA	NA	42	F	White	Non-Hispanic or Latino/a or Latinx	Idaho	NA	NA	NA	NA	NA	NA
1992	Roche	HSV-2	Negative	0.177	COI	Negative	0.177	NA	FALSE	Initial	23	1	Negative	NA	NA	42	F	White	Non-Hispanic or Latino/a or Latinx	Idaho	NA	NA	NA	NA	NA	NA
1992	DiaSorin	HSV-1	Positive	14.1	Index	Positive	14.1	NA	FALSE	Initial	23	1	Positive	NA	NA	42	F	White	Non-Hispanic or Latino/a or Latinx	Idaho	NA	NA	NA	NA	NA	NA
1992	DiaSorin	HSV-2	Negative	6.9800000000000001E-2	Index	Negative	0.0698	NA	FALSE	Initial	23	1	Negative	NA	NA	42	F	White	Non-Hispanic or Latino/a or Latinx	Idaho	NA	NA	NA	NA	NA	NA
1991	Roche	HSV-1	Negative	0.138	COI	Negative	0.138	NA	FALSE	Initial	23	0	Negative	NA	NA	27	M	White	Non-Hispanic or Latino/a or Latinx	Washington	NA	NA	NA	NA	NA	NA
1991	Roche	HSV-2	Negative	0.104	COI	Negative	0.104	NA	FALSE	Initial	23	0	Negative	NA	NA	27	M	White	Non-Hispanic or Latino/a or Latinx	Washington	NA	NA	NA	NA	NA	NA
1991	DiaSorin	HSV-1	Negative	0.19500000000000001	Index	Negative	0.195	NA	FALSE	Initial	23	0	Negative	NA	NA	27	M	White	Non-Hispanic or Latino/a or Latinx	Washington	NA	NA	NA	NA	NA	NA
1991	DiaSorin	HSV-2	Negative	5.7299999999999997E-2	Index	Negative	0.0573	NA	FALSE	Initial	23	0	Negative	NA	NA	27	M	White	Non-Hispanic or Latino/a or Latinx	Washington	NA	NA	NA	NA	NA	NA
1991	BioRad	HSV-1	Negative	< 0.2	AI	Negative	0.1	NA	TRUE	Initial	23	0	Negative	NA	NA	27	M	White	Non-Hispanic or Latino/a or Latinx	Washington	NA	NA	NA	NA	NA	NA
1991	BioRad	HSV-2	Negative	< 0.2	AI	Negative	0.1	NA	TRUE	Initial	23	0	Negative	NA	NA	27	M	White	Non-Hispanic or Latino/a or Latinx	Washington	NA	NA	NA	NA	NA	NA
1990	Roche	HSV-1	Negative	0.171	COI	Negative	0.171	NA	FALSE	Initial	23	0	Negative	YES	YES	32	M	Unavailable or Unknown	Hispanic or Latino/a or Latinx	Washington	NA	NA	NA	NA	NA	NA
1990	Roche	HSV-2	Negative	0.102	COI	Negative	0.102	NA	FALSE	Initial	23	0	Negative	YES	YES	32	M	Unavailable or Unknown	Hispanic or Latino/a or Latinx	Washington	NA	NA	NA	NA	NA	NA
1990	DiaSorin	HSV-1	Negative	0.72299999999999998	Index	Negative	0.723	NA	FALSE	Initial	23	0	Negative	YES	YES	32	M	Unavailable or Unknown	Hispanic or Latino/a or Latinx	Washington	NA	NA	NA	NA	NA	NA
1990	DiaSorin	HSV-2	Negative	0.17100000000000001	Index	Negative	0.171	NA	FALSE	Initial	23	0	Negative	YES	YES	32	M	Unavailable or Unknown	Hispanic or Latino/a or Latinx	Washington	NA	NA	NA	NA	NA	NA
1990	BioRad	HSV-1	Negative	0.3	AI	Negative	0.3	NA	FALSE	Initial	23	0	Negative	YES	YES	32	M	Unavailable or Unknown	Hispanic or Latino/a or Latinx	Washington	NA	NA	NA	NA	NA	NA
1990	BioRad	HSV-2	Negative	< 0.2	AI	Negative	0.1	NA	TRUE	Initial	23	0	Negative	YES	YES	32	M	Unavailable or Unknown	Hispanic or Latino/a or Latinx	Washington	NA	NA	NA	NA	NA	NA
1989	Roche	HSV-1	Positive	7.95	COI	Positive	7.95	NA	FALSE	Initial	23	1	Positive	NA	NA	58	M	White	Non-Hispanic or Latino/a or Latinx	Oregon	NA	NA	NA	NA	NA	NA
1989	Roche	HSV-2	Negative	0.104	COI	Negative	0.104	NA	FALSE	Initial	23	1	Negative	NA	NA	58	M	White	Non-Hispanic or Latino/a or Latinx	Oregon	NA	NA	NA	NA	NA	NA
1989	DiaSorin	HSV-1	Positive	17.5	Index	Positive	17.5	NA	FALSE	Initial	23	1	Positive	NA	NA	58	M	White	Non-Hispanic or Latino/a or Latinx	Oregon	NA	NA	NA	NA	NA	NA
1989	DiaSorin	HSV-2	Negative	0.121	Index	Negative	0.121	NA	FALSE	Initial	23	1	Negative	NA	NA	58	M	White	Non-Hispanic or Latino/a or Latinx	Oregon	NA	NA	NA	NA	NA	NA
1989	BioRad	HSV-1	Positive	2.0	AI	Positive	2	NA	FALSE	Initial	23	1	Positive	NA	NA	58	M	White	Non-Hispanic or Latino/a or Latinx	Oregon	NA	NA	NA	NA	NA	NA
1989	BioRad	HSV-2	Negative	< 0.2	AI	Negative	0.1	NA	TRUE	Initial	23	1	Negative	NA	NA	58	M	White	Non-Hispanic or Latino/a or Latinx	Oregon	NA	NA	NA	NA	NA	NA
1988	Roche	HSV-1	Negative	0.035	COI	Negative	0.035	NA	FALSE	Initial	23	0	Negative	NA	NA	22	M	Declined to Answer	Patient declined to respond	Washington	NA	NA	NA	NA	NA	NA
1988	Roche	HSV-2	Negative	0.105	COI	Negative	0.105	NA	FALSE	Initial	23	0	Negative	NA	NA	22	M	Declined to Answer	Patient declined to respond	Washington	NA	NA	NA	NA	NA	NA
1988	DiaSorin	HSV-1	Negative	0.129	Index	Negative	0.129	NA	FALSE	Initial	23	0	Negative	NA	NA	22	M	Declined to Answer	Patient declined to respond	Washington	NA	NA	NA	NA	NA	NA
1988	DiaSorin	HSV-2	Negative	7.5800000000000006E-2	Index	Negative	0.0758	NA	FALSE	Initial	23	0	Negative	NA	NA	22	M	Declined to Answer	Patient declined to respond	Washington	NA	NA	NA	NA	NA	NA
1988	BioRad	HSV-1	Negative	< 0.2	AI	Negative	0.1	NA	TRUE	Initial	23	0	Negative	NA	NA	22	M	Declined to Answer	Patient declined to respond	Washington	NA	NA	NA	NA	NA	NA
1988	BioRad	HSV-2	Negative	< 0.2	AI	Negative	0.1	NA	TRUE	Initial	23	0	Negative	NA	NA	22	M	Declined to Answer	Patient declined to respond	Washington	NA	NA	NA	NA	NA	NA
1987	Roche	HSV-1	Negative	0.067	COI	Negative	0.067	NA	FALSE	Initial	23	0	Negative	NA	NA	38	M	White	Non-Hispanic or Latino/a or Latinx	Washington	NA	NA	NA	NA	NA	NA
1987	Roche	HSV-2	Negative	0.103	COI	Negative	0.103	NA	FALSE	Initial	23	0	Negative	NA	NA	38	M	White	Non-Hispanic or Latino/a or Latinx	Washington	NA	NA	NA	NA	NA	NA
1987	DiaSorin	HSV-1	Equivocal	1.01	Index	Equivocal	1	Initial	FALSE	Initial	23	0	Negative	NA	NA	38	M	White	Non-Hispanic or Latino/a or Latinx	Washington	NA	NA	NA	NA	NA	NA
1987	DiaSorin	HSV-2	Negative	0.32700000000000001	Index	Negative	0.327	NA	FALSE	Initial	23	0	Negative	NA	NA	38	M	White	Non-Hispanic or Latino/a or Latinx	Washington	NA	NA	NA	NA	NA	NA
1987	DiaSorin	HSV-1	Equivocal	1	Index	Equivocal	1	RPT	FALSE	Initial	23	0	Negative	NA	NA	38	M	White	Non-Hispanic or Latino/a or Latinx	Washington	NA	NA	NA	NA	NA	NA
1987	DiaSorin	HSV-1	Equivocal	1	Index	Equivocal	1	RPT	FALSE	Initial	23	0	Negative	NA	NA	38	M	White	Non-Hispanic or Latino/a or Latinx	Washington	NA	NA	NA	NA	NA	NA
1987	BioRad	HSV-1	Negative	0.2	AI	Negative	0.2	NA	FALSE	Initial	23	0	Negative	NA	NA	38	M	White	Non-Hispanic or Latino/a or Latinx	Washington	NA	NA	NA	NA	NA	NA
1987	BioRad	HSV-2	Negative	< 0.2	AI	Negative	0.1	NA	TRUE	Initial	23	0	Negative	NA	NA	38	M	White	Non-Hispanic or Latino/a or Latinx	Washington	NA	NA	NA	NA	NA	NA
1986	Roche	HSV-1	Negative	0.036	COI	Negative	0.036	NA	FALSE	Initial	23	2	Negative	NA	NA	34	F	White	Hispanic or Latino/a or Latinx	Washington	NA	NA	NA	NA	NA	NA
1986	Roche	HSV-2	Positive	42.07	COI	Positive	42.07	NA	FALSE	Initial	23	2	Positive	NA	NA	34	F	White	Hispanic or Latino/a or Latinx	Washington	NA	NA	NA	NA	NA	NA
1986	DiaSorin	HSV-1	Negative	2.46E-2	Index	Negative	0.0246	NA	FALSE	Initial	23	2	Negative	NA	NA	34	F	White	Hispanic or Latino/a or Latinx	Washington	NA	NA	NA	NA	NA	NA
1986	DiaSorin	HSV-2	Positive	8.91	Index	Positive	8.91	NA	FALSE	Initial	23	2	Positive	NA	NA	34	F	White	Hispanic or Latino/a or Latinx	Washington	NA	NA	NA	NA	NA	NA
1986	BioRad	HSV-1	Negative	< 0.2	AI	Negative	0.1	NA	TRUE	Initial	23	2	Negative	NA	NA	34	F	White	Hispanic or Latino/a or Latinx	Washington	NA	NA	NA	NA	NA	NA
1986	BioRad	HSV-2	Positive	> 8.0	AI	Positive	8.1	NA	TRUE	Initial	23	2	Positive	NA	NA	34	F	White	Hispanic or Latino/a or Latinx	Washington	NA	NA	NA	NA	NA	NA
1985	Roche	HSV-1	Negative	0.036	COI	Negative	0.036	NA	FALSE	Initial	23	2	Negative	NA	NA	73	M	White	Non-Hispanic or Latino/a or Latinx	California	NA	NA	NA	NA	NA	NA
1985	Roche	HSV-2	Positive	73.44	COI	Positive	73.44	NA	FALSE	Initial	23	2	Positive	NA	NA	73	M	White	Non-Hispanic or Latino/a or Latinx	California	NA	NA	NA	NA	NA	NA
1985	DiaSorin	HSV-1	Negative	0.308	Index	Negative	0.308	NA	FALSE	Initial	23	2	Negative	NA	NA	73	M	White	Non-Hispanic or Latino/a or Latinx	California	NA	NA	NA	NA	NA	NA
1985	DiaSorin	HSV-2	Positive	17.899999999999999	Index	Positive	17.9	NA	FALSE	Initial	23	2	Positive	NA	NA	73	M	White	Non-Hispanic or Latino/a or Latinx	California	NA	NA	NA	NA	NA	NA
1985	BioRad	HSV-1	Negative	< 0.2	AI	Negative	0.1	NA	TRUE	Initial	23	2	Negative	NA	NA	73	M	White	Non-Hispanic or Latino/a or Latinx	California	NA	NA	NA	NA	NA	NA
1985	BioRad	HSV-2	Positive	7.7	AI	Positive	7.7	NA	FALSE	Initial	23	2	Positive	NA	NA	73	M	White	Non-Hispanic or Latino/a or Latinx	California	NA	NA	NA	NA	NA	NA
1984	Roche	HSV-1	Positive	81.67	COI	Positive	81.67	NA	FALSE	Initial	23	3	Positive	NA	NA	69	M	White	Non-Hispanic or Latino/a or Latinx	Montana	NA	NA	NA	NA	NA	NA
1984	Roche	HSV-2	Positive	174.6	COI	Positive	174.6	NA	FALSE	Initial	23	3	Positive	NA	NA	69	M	White	Non-Hispanic or Latino/a or Latinx	Montana	NA	NA	NA	NA	NA	NA
1984	DiaSorin	HSV-1	Positive	49.9	Index	Positive	49.9	NA	FALSE	Initial	23	3	Positive	NA	NA	69	M	White	Non-Hispanic or Latino/a or Latinx	Montana	NA	NA	NA	NA	NA	NA
1984	DiaSorin	HSV-2	Positive	>23.6	Index	Positive	23.7	NA	TRUE	Initial	23	3	Positive	NA	NA	69	M	White	Non-Hispanic or Latino/a or Latinx	Montana	NA	NA	NA	NA	NA	NA
1984	BioRad	HSV-1	Positive	> 8.0	AI	Positive	8.1	NA	TRUE	Initial	23	3	Positive	NA	NA	69	M	White	Non-Hispanic or Latino/a or Latinx	Montana	NA	NA	NA	NA	NA	NA
1984	BioRad	HSV-2	Positive	> 8.0	AI	Positive	8.1	NA	TRUE	Initial	23	3	Positive	NA	NA	69	M	White	Non-Hispanic or Latino/a or Latinx	Montana	NA	NA	NA	NA	NA	NA
1983	Roche	HSV-1	Positive	125.9	COI	Positive	125.9	NA	FALSE	Initial	23	3	Positive	NA	NA	70	F	White	Non-Hispanic or Latino/a or Latinx	Washington	NA	NA	NA	NA	NA	NA
1983	Roche	HSV-2	Positive	178.3	COI	Positive	178.3	NA	FALSE	Initial	23	3	Positive	NA	NA	70	F	White	Non-Hispanic or Latino/a or Latinx	Washington	NA	NA	NA	NA	NA	NA
1983	DiaSorin	HSV-1	Positive	>62.2	Index	Positive	62.3	NA	TRUE	Initial	23	3	Positive	NA	NA	70	F	White	Non-Hispanic or Latino/a or Latinx	Washington	NA	NA	NA	NA	NA	NA
1983	DiaSorin	HSV-2	Positive	20.399999999999999	Index	Positive	20.4	NA	FALSE	Initial	23	3	Positive	NA	NA	70	F	White	Non-Hispanic or Latino/a or Latinx	Washington	NA	NA	NA	NA	NA	NA
1983	BioRad	HSV-1	Positive	> 8.0	AI	Positive	8.1	NA	TRUE	Initial	23	3	Positive	NA	NA	70	F	White	Non-Hispanic or Latino/a or Latinx	Washington	NA	NA	NA	NA	NA	NA
1983	BioRad	HSV-2	Positive	> 8.0	AI	Positive	8.1	NA	TRUE	Initial	23	3	Positive	NA	NA	70	F	White	Non-Hispanic or Latino/a or Latinx	Washington	NA	NA	NA	NA	NA	NA
1982	Roche	HSV-1	Positive	46.79	COI	Positive	46.79	NA	FALSE	Initial	23	1	Positive	NA	NA	74	F	White	Non-Hispanic or Latino/a or Latinx	Washington	NA	NA	NA	NA	NA	NA
1982	Roche	HSV-2	Negative	0.105	COI	Negative	0.105	NA	FALSE	Initial	23	1	Negative	NA	NA	74	F	White	Non-Hispanic or Latino/a or Latinx	Washington	NA	NA	NA	NA	NA	NA
1982	DiaSorin	HSV-1	Positive	52.9	Index	Positive	52.9	NA	FALSE	Initial	23	1	Positive	NA	NA	74	F	White	Non-Hispanic or Latino/a or Latinx	Washington	NA	NA	NA	NA	NA	NA
1982	DiaSorin	HSV-2	Negative	7.3899999999999993E-2	Index	Negative	0.0739	NA	FALSE	Initial	23	1	Negative	NA	NA	74	F	White	Non-Hispanic or Latino/a or Latinx	Washington	NA	NA	NA	NA	NA	NA
1982	BioRad	HSV-1	Positive	> 8.0	AI	Positive	8.1	NA	TRUE	Initial	23	1	Positive	NA	NA	74	F	White	Non-Hispanic or Latino/a or Latinx	Washington	NA	NA	NA	NA	NA	NA
1982	BioRad	HSV-2	Negative	< 0.2	AI	Negative	0.1	NA	TRUE	Initial	23	1	Negative	NA	NA	74	F	White	Non-Hispanic or Latino/a or Latinx	Washington	NA	NA	NA	NA	NA	NA
1981	Roche	HSV-1	Negative	0.541	COI	Negative	0.541	NA	FALSE	Initial	23	3	Positive	YES	NA	60	M	Black or African-American	Non-Hispanic or Latino/a or Latinx	Washington	NA	NA	NA	NA	NA	NA
1981	Roche	HSV-2	Positive	5.74	COI	Positive	5.74	NA	FALSE	Initial	23	3	Positive	YES	NA	60	M	Black or African-American	Non-Hispanic or Latino/a or Latinx	Washington	NA	NA	NA	NA	NA	NA
1981	DiaSorin	HSV-1	Positive	3.26	Index	Positive	3.26	NA	FALSE	Initial	23	3	Positive	YES	NA	60	M	Black or African-American	Non-Hispanic or Latino/a or Latinx	Washington	NA	NA	NA	NA	NA	NA
1981	DiaSorin	HSV-2	Positive	1.57	Index	Positive	1.57	NA	FALSE	Initial	23	3	Positive	YES	NA	60	M	Black or African-American	Non-Hispanic or Latino/a or Latinx	Washington	NA	NA	NA	NA	NA	NA
1981	BioRad	HSV-1	Negative	0.5	AI	Negative	0.5	NA	FALSE	Initial	23	3	Positive	YES	NA	60	M	Black or African-American	Non-Hispanic or Latino/a or Latinx	Washington	NA	NA	NA	NA	NA	NA
1981	BioRad	HSV-2	Positive	5.0999999999999996	AI	Positive	5.1	NA	FALSE	Initial	23	3	Positive	YES	NA	60	M	Black or African-American	Non-Hispanic or Latino/a or Latinx	Washington	NA	NA	NA	NA	NA	NA
1980	Roche	HSV-1	Negative	0.035	COI	Negative	0.035	NA	FALSE	Initial	23	0	Negative	NA	NA	22	F	White	Non-Hispanic or Latino/a or Latinx	Washington	NA	NA	NA	NA	NA	NA
1980	Roche	HSV-2	Negative	0.103	COI	Negative	0.103	NA	FALSE	Initial	23	0	Negative	NA	NA	22	F	White	Non-Hispanic or Latino/a or Latinx	Washington	NA	NA	NA	NA	NA	NA
1980	DiaSorin	HSV-1	Positive	1.33	Index	Positive	1.33	NA	FALSE	Initial	23	0	Negative	NA	NA	22	F	White	Non-Hispanic or Latino/a or Latinx	Washington	NA	NA	NA	NA	NA	NA
1980	DiaSorin	HSV-2	Negative	9.5899999999999999E-2	Index	Negative	0.0959	NA	FALSE	Initial	23	0	Negative	NA	NA	22	F	White	Non-Hispanic or Latino/a or Latinx	Washington	NA	NA	NA	NA	NA	NA
1980	BioRad	HSV-1	Negative	< 0.2	AI	Negative	0.1	NA	TRUE	Initial	23	0	Negative	NA	NA	22	F	White	Non-Hispanic or Latino/a or Latinx	Washington	NA	NA	NA	NA	NA	NA
1980	BioRad	HSV-2	Negative	< 0.2	AI	Negative	0.1	NA	TRUE	Initial	23	0	Negative	NA	NA	22	F	White	Non-Hispanic or Latino/a or Latinx	Washington	NA	NA	NA	NA	NA	NA
1979	Roche	HSV-1	Negative	0.034	COI	Negative	0.034	NA	FALSE	Initial	23	0	Negative	NA	NA	23	F	White	Non-Hispanic or Latino/a or Latinx	Washington	NA	NA	NA	NA	NA	NA
1979	Roche	HSV-2	Negative	0.101	COI	Negative	0.101	NA	FALSE	Initial	23	0	Negative	NA	NA	23	F	White	Non-Hispanic or Latino/a or Latinx	Washington	NA	NA	NA	NA	NA	NA
1979	DiaSorin	HSV-1	Negative	0.627	Index	Negative	0.627	NA	FALSE	Initial	23	0	Negative	NA	NA	23	F	White	Non-Hispanic or Latino/a or Latinx	Washington	NA	NA	NA	NA	NA	NA
1979	DiaSorin	HSV-2	Negative	0.28599999999999998	Index	Negative	0.286	NA	FALSE	Initial	23	0	Negative	NA	NA	23	F	White	Non-Hispanic or Latino/a or Latinx	Washington	NA	NA	NA	NA	NA	NA
1979	BioRad	HSV-1	Negative	< 0.2	AI	Negative	0.1	NA	TRUE	Initial	23	0	Negative	NA	NA	23	F	White	Non-Hispanic or Latino/a or Latinx	Washington	NA	NA	NA	NA	NA	NA
1979	BioRad	HSV-2	Negative	< 0.2	AI	Negative	0.1	NA	TRUE	Initial	23	0	Negative	NA	NA	23	F	White	Non-Hispanic or Latino/a or Latinx	Washington	NA	NA	NA	NA	NA	NA
1978	Roche	HSV-1	Positive	24.65	COI	Positive	24.65	NA	FALSE	Initial	23	3	Positive	NA	NA	33	F	Declined to Answer	Non-Hispanic or Latino/a or Latinx	Washington	NA	NA	NA	NA	NA	NA
1978	Roche	HSV-2	Positive	26.6	COI	Positive	26.6	NA	FALSE	Initial	23	3	Positive	NA	NA	33	F	Declined to Answer	Non-Hispanic or Latino/a or Latinx	Washington	NA	NA	NA	NA	NA	NA
1978	DiaSorin	HSV-1	Positive	30.9	Index	Positive	30.9	NA	FALSE	Initial	23	3	Positive	NA	NA	33	F	Declined to Answer	Non-Hispanic or Latino/a or Latinx	Washington	NA	NA	NA	NA	NA	NA
1978	DiaSorin	HSV-2	Positive	3.39	Index	Positive	3.39	NA	FALSE	Initial	23	3	Positive	NA	NA	33	F	Declined to Answer	Non-Hispanic or Latino/a or Latinx	Washington	NA	NA	NA	NA	NA	NA
1978	BioRad	HSV-1	Positive	4.3	AI	Positive	4.3	NA	FALSE	Initial	23	3	Positive	NA	NA	33	F	Declined to Answer	Non-Hispanic or Latino/a or Latinx	Washington	NA	NA	NA	NA	NA	NA
1978	BioRad	HSV-2	Positive	3.7	AI	Positive	3.7	NA	FALSE	Initial	23	3	Positive	NA	NA	33	F	Declined to Answer	Non-Hispanic or Latino/a or Latinx	Washington	NA	NA	NA	NA	NA	NA
1977	Roche	HSV-1	Negative	0.036	COI	Negative	0.036	NA	FALSE	Initial	23	0	Negative	NA	NA	43	M	White	Non-Hispanic or Latino/a or Latinx	Washington	NA	NA	NA	NA	NA	NA
1977	Roche	HSV-2	Negative	0.105	COI	Negative	0.105	NA	FALSE	Initial	23	0	Negative	NA	NA	43	M	White	Non-Hispanic or Latino/a or Latinx	Washington	NA	NA	NA	NA	NA	NA
1977	DiaSorin	HSV-1	Negative	0.115	Index	Negative	0.115	NA	FALSE	Initial	23	0	Negative	NA	NA	43	M	White	Non-Hispanic or Latino/a or Latinx	Washington	NA	NA	NA	NA	NA	NA
1977	DiaSorin	HSV-2	Negative	0.23499999999999999	Index	Negative	0.235	NA	FALSE	Initial	23	0	Negative	NA	NA	43	M	White	Non-Hispanic or Latino/a or Latinx	Washington	NA	NA	NA	NA	NA	NA
1977	BioRad	HSV-1	Negative	< 0.2	AI	Negative	0.1	NA	TRUE	Initial	23	0	Negative	NA	NA	43	M	White	Non-Hispanic or Latino/a or Latinx	Washington	NA	NA	NA	NA	NA	NA
1977	BioRad	HSV-2	Negative	< 0.2	AI	Negative	0.1	NA	TRUE	Initial	23	0	Negative	NA	NA	43	M	White	Non-Hispanic or Latino/a or Latinx	Washington	NA	NA	NA	NA	NA	NA
1976	DiaSorin	HSV-1	Negative	0.32400000000000001	Index	Negative	0.324	NA	FALSE	Initial	23	2	Negative	NA	NA	30	F	Asian	Non-Hispanic or Latino/a or Latinx	Washington	NA	NA	NA	NA	NA	NA
1976	DiaSorin	HSV-2	Positive	5.43	Index	Positive	5.43	NA	FALSE	Initial	23	2	Positive	NA	NA	30	F	Asian	Non-Hispanic or Latino/a or Latinx	Washington	NA	NA	NA	NA	NA	NA
1976	BioRad	HSV-1	Negative	< 0.2	AI	Negative	0.1	NA	TRUE	Initial	23	2	Negative	NA	NA	30	F	Asian	Non-Hispanic or Latino/a or Latinx	Washington	NA	NA	NA	NA	NA	NA
1976	BioRad	HSV-2	Positive	4.8	AI	Positive	4.8	NA	FALSE	Initial	23	2	Positive	NA	NA	30	F	Asian	Non-Hispanic or Latino/a or Latinx	Washington	NA	NA	NA	NA	NA	NA
1975	Roche	HSV-1	Negative	0.043	COI	Negative	0.043	NA	FALSE	Initial	23	1	Positive	NA	NA	30	M	White	Non-Hispanic or Latino/a or Latinx	Washington	NA	NA	NA	NA	NA	NA
1975	Roche	HSV-2	Negative	0.098	COI	Negative	0.098	NA	FALSE	Initial	23	1	Negative	NA	NA	30	M	White	Non-Hispanic or Latino/a or Latinx	Washington	NA	NA	NA	NA	NA	NA
1975	DiaSorin	HSV-1	Positive	>62.2	Index	Positive	62.3	NA	TRUE	Initial	23	1	Positive	NA	NA	30	M	White	Non-Hispanic or Latino/a or Latinx	Washington	NA	NA	NA	NA	NA	NA
1975	DiaSorin	HSV-2	Negative	0.19400000000000001	Index	Negative	0.194	NA	FALSE	Initial	23	1	Negative	NA	NA	30	M	White	Non-Hispanic or Latino/a or Latinx	Washington	NA	NA	NA	NA	NA	NA
1975	BioRad	HSV-1	Positive	7.0	AI	Positive	7	NA	FALSE	Initial	23	1	Positive	NA	NA	30	M	White	Non-Hispanic or Latino/a or Latinx	Washington	NA	NA	NA	NA	NA	NA
1975	BioRad	HSV-2	Negative	< 0.2	AI	Negative	0.1	NA	TRUE	Initial	23	1	Negative	NA	NA	30	M	White	Non-Hispanic or Latino/a or Latinx	Washington	NA	NA	NA	NA	NA	NA
1974	Roche	HSV-1	Positive	27.98	COI	Positive	27.98	NA	FALSE	Initial	23	1	Positive	NA	NA	70	M	White	Non-Hispanic or Latino/a or Latinx	Washington	NA	NA	NA	NA	NA	NA
1974	Roche	HSV-2	Negative	0.105	COI	Negative	0.105	NA	FALSE	Initial	23	1	Negative	NA	NA	70	M	White	Non-Hispanic or Latino/a or Latinx	Washington	NA	NA	NA	NA	NA	NA
1974	DiaSorin	HSV-1	Positive	32	Index	Positive	32	NA	FALSE	Initial	23	1	Positive	NA	NA	70	M	White	Non-Hispanic or Latino/a or Latinx	Washington	NA	NA	NA	NA	NA	NA
1974	DiaSorin	HSV-2	Negative	4.7699999999999999E-2	Index	Negative	0.0477	NA	FALSE	Initial	23	1	Negative	NA	NA	70	M	White	Non-Hispanic or Latino/a or Latinx	Washington	NA	NA	NA	NA	NA	NA
1974	BioRad	HSV-1	Positive	6.3	AI	Positive	6.3	NA	FALSE	Initial	23	1	Positive	NA	NA	70	M	White	Non-Hispanic or Latino/a or Latinx	Washington	NA	NA	NA	NA	NA	NA
1974	BioRad	HSV-2	Negative	< 0.2	AI	Negative	0.1	NA	TRUE	Initial	23	1	Negative	NA	NA	70	M	White	Non-Hispanic or Latino/a or Latinx	Washington	NA	NA	NA	NA	NA	NA
1973	Roche	HSV-1	Negative	0.033	COI	Negative	0.033	NA	FALSE	Initial	23	0	Negative	NA	YES	60	M	White	Non-Hispanic or Latino/a or Latinx	Washington	NA	NA	NA	NA	NA	NA
1973	Roche	HSV-2	Negative	0.107	COI	Negative	0.107	NA	FALSE	Initial	23	0	Negative	NA	YES	60	M	White	Non-Hispanic or Latino/a or Latinx	Washington	NA	NA	NA	NA	NA	NA
1973	DiaSorin	HSV-1	Negative	<0.0100	Index	Negative	0.009	NA	TRUE	Initial	23	0	Negative	NA	YES	60	M	White	Non-Hispanic or Latino/a or Latinx	Washington	NA	NA	NA	NA	NA	NA
1973	DiaSorin	HSV-2	Negative	3.4599999999999999E-2	Index	Negative	0.0346	NA	FALSE	Initial	23	0	Negative	NA	YES	60	M	White	Non-Hispanic or Latino/a or Latinx	Washington	NA	NA	NA	NA	NA	NA
1973	BioRad	HSV-1	Negative	< 0.2	AI	Negative	0.1	NA	TRUE	Initial	23	0	Negative	NA	YES	60	M	White	Non-Hispanic or Latino/a or Latinx	Washington	NA	NA	NA	NA	NA	NA
1973	BioRad	HSV-2	Negative	< 0.2	AI	Negative	0.1	NA	TRUE	Initial	23	0	Negative	NA	YES	60	M	White	Non-Hispanic or Latino/a or Latinx	Washington	NA	NA	NA	NA	NA	NA
1972	Roche	HSV-1	Negative	0.035	COI	Negative	0.035	NA	FALSE	Initial	23	0	Negative	YES	NA	23	F	Asian	Non-Hispanic or Latino/a or Latinx	Washington	NA	NA	NA	NA	NA	NA
1972	Roche	HSV-2	Negative	0.103	COI	Negative	0.103	NA	FALSE	Initial	23	0	Negative	YES	NA	23	F	Asian	Non-Hispanic or Latino/a or Latinx	Washington	NA	NA	NA	NA	NA	NA
1972	DiaSorin	HSV-1	Negative	<0.0100	Index	Negative	0.009	NA	TRUE	Initial	23	0	Negative	YES	NA	23	F	Asian	Non-Hispanic or Latino/a or Latinx	Washington	NA	NA	NA	NA	NA	NA
1972	DiaSorin	HSV-2	Negative	5.4100000000000002E-2	Index	Negative	0.0541	NA	FALSE	Initial	23	0	Negative	YES	NA	23	F	Asian	Non-Hispanic or Latino/a or Latinx	Washington	NA	NA	NA	NA	NA	NA
1972	BioRad	HSV-1	Negative	0.2	AI	Negative	0.2	NA	FALSE	Initial	23	0	Negative	YES	NA	23	F	Asian	Non-Hispanic or Latino/a or Latinx	Washington	NA	NA	NA	NA	NA	NA
1972	BioRad	HSV-2	Negative	< 0.2	AI	Negative	0.1	NA	TRUE	Initial	23	0	Negative	YES	NA	23	F	Asian	Non-Hispanic or Latino/a or Latinx	Washington	NA	NA	NA	NA	NA	NA
1971	Roche	HSV-1	Positive	2.23	COI	Positive	2.23	NA	FALSE	Initial	23	3	Positive	NA	NA	29	F	White	Hispanic or Latino/a or Latinx	Washington	NA	NA	NA	NA	NA	NA
1971	Roche	HSV-2	Positive	44.87	COI	Positive	44.87	NA	FALSE	Initial	23	3	Positive	NA	NA	29	F	White	Hispanic or Latino/a or Latinx	Washington	NA	NA	NA	NA	NA	NA
1971	DiaSorin	HSV-1	Positive	28.3	Index	Positive	28.3	NA	FALSE	Initial	23	3	Positive	NA	NA	29	F	White	Hispanic or Latino/a or Latinx	Washington	NA	NA	NA	NA	NA	NA
1971	DiaSorin	HSV-2	Positive	7.11	Index	Positive	7.11	NA	FALSE	Initial	23	3	Positive	NA	NA	29	F	White	Hispanic or Latino/a or Latinx	Washington	NA	NA	NA	NA	NA	NA
1971	BioRad	HSV-1	Positive	1.9	AI	Positive	1.9	NA	FALSE	Initial	23	3	Positive	NA	NA	29	F	White	Hispanic or Latino/a or Latinx	Washington	NA	NA	NA	NA	NA	NA
1971	BioRad	HSV-2	Positive	> 8.0	AI	Positive	8.1	NA	TRUE	Initial	23	3	Positive	NA	NA	29	F	White	Hispanic or Latino/a or Latinx	Washington	NA	NA	NA	NA	NA	NA
1970	Roche	HSV-1	Negative	0.036	COI	Negative	0.036	NA	FALSE	Initial	23	0	Negative	NA	NA	36	M	Black or African-American	Non-Hispanic or Latino/a or Latinx	Washington	NA	NA	NA	NA	NA	NA
1970	Roche	HSV-2	Negative	0.103	COI	Negative	0.103	NA	FALSE	Initial	23	0	Negative	NA	NA	36	M	Black or African-American	Non-Hispanic or Latino/a or Latinx	Washington	NA	NA	NA	NA	NA	NA
1970	DiaSorin	HSV-1	Negative	<0.0100	Index	Negative	0.009	NA	TRUE	Initial	23	0	Negative	NA	NA	36	M	Black or African-American	Non-Hispanic or Latino/a or Latinx	Washington	NA	NA	NA	NA	NA	NA
1970	DiaSorin	HSV-2	Negative	8.7999999999999995E-2	Index	Negative	0.088	NA	FALSE	Initial	23	0	Negative	NA	NA	36	M	Black or African-American	Non-Hispanic or Latino/a or Latinx	Washington	NA	NA	NA	NA	NA	NA
1970	BioRad	HSV-1	Negative	0.2	AI	Negative	0.2	NA	FALSE	Initial	23	0	Negative	NA	NA	36	M	Black or African-American	Non-Hispanic or Latino/a or Latinx	Washington	NA	NA	NA	NA	NA	NA
1970	BioRad	HSV-2	Negative	< 0.2	AI	Negative	0.1	NA	TRUE	Initial	23	0	Negative	NA	NA	36	M	Black or African-American	Non-Hispanic or Latino/a or Latinx	Washington	NA	NA	NA	NA	NA	NA
1969	Roche	HSV-1	Negative	0.467	COI	Negative	0.467	NA	FALSE	Initial	23	3	Positive	YES	NA	70	M	White	Non-Hispanic or Latino/a or Latinx	Washington	NA	NA	NA	NA	NA	NA
1969	Roche	HSV-2	Positive	4.22	COI	Positive	4.22	NA	FALSE	Initial	23	3	Positive	YES	NA	70	M	White	Non-Hispanic or Latino/a or Latinx	Washington	NA	NA	NA	NA	NA	NA
1969	DiaSorin	HSV-1	Positive	13.9	Index	Positive	13.9	NA	FALSE	Initial	23	3	Positive	YES	NA	70	M	White	Non-Hispanic or Latino/a or Latinx	Washington	NA	NA	NA	NA	NA	NA
1969	DiaSorin	HSV-2	Negative	0.81799999999999995	Index	Negative	0.818	NA	FALSE	Initial	23	3	Positive	YES	NA	70	M	White	Non-Hispanic or Latino/a or Latinx	Washington	NA	NA	NA	NA	NA	NA
1969	BioRad	HSV-1	Negative	0.8	AI	Negative	0.8	NA	FALSE	Initial	23	3	Positive	YES	NA	70	M	White	Non-Hispanic or Latino/a or Latinx	Washington	NA	NA	NA	NA	NA	NA
1969	BioRad	HSV-2	Negative	0.4	AI	Negative	0.4	NA	FALSE	Initial	23	3	Positive	YES	NA	70	M	White	Non-Hispanic or Latino/a or Latinx	Washington	NA	NA	NA	NA	NA	NA
1968	Roche	HSV-1	Negative	0.037	COI	Negative	0.037	NA	FALSE	Initial	23	0	Negative	NA	NA	27	F	Asian	Hispanic or Latino/a or Latinx	Washington	NA	NA	NA	NA	NA	NA
1968	Roche	HSV-2	Negative	0.113	COI	Negative	0.113	NA	FALSE	Initial	23	0	Negative	NA	NA	27	F	Asian	Hispanic or Latino/a or Latinx	Washington	NA	NA	NA	NA	NA	NA
1968	DiaSorin	HSV-1	Negative	0.10100000000000001	Index	Negative	0.101	NA	FALSE	Initial	23	0	Negative	NA	NA	27	F	Asian	Hispanic or Latino/a or Latinx	Washington	NA	NA	NA	NA	NA	NA
1968	DiaSorin	HSV-2	Negative	0.10199999999999999	Index	Negative	0.102	NA	FALSE	Initial	23	0	Negative	NA	NA	27	F	Asian	Hispanic or Latino/a or Latinx	Washington	NA	NA	NA	NA	NA	NA
1968	BioRad	HSV-1	Negative	< 0.2	AI	Negative	0.1	NA	TRUE	Initial	23	0	Negative	NA	NA	27	F	Asian	Hispanic or Latino/a or Latinx	Washington	NA	NA	NA	NA	NA	NA
1968	BioRad	HSV-2	Negative	0.2	AI	Negative	0.2	NA	FALSE	Initial	23	0	Negative	NA	NA	27	F	Asian	Hispanic or Latino/a or Latinx	Washington	NA	NA	NA	NA	NA	NA
1967	DiaSorin	HSV-1	Negative	0.34100000000000003	Index	Negative	0.341	NA	FALSE	Initial	23	2	Negative	NA	NA	69	F	White	Non-Hispanic or Latino/a or Latinx	Washington	NA	NA	NA	NA	NA	NA
1967	DiaSorin	HSV-2	Positive	13.8	Index	Positive	13.8	NA	FALSE	Initial	23	2	Positive	NA	NA	69	F	White	Non-Hispanic or Latino/a or Latinx	Washington	NA	NA	NA	NA	NA	NA
1967	BioRad	HSV-1	Positive	6.0	AI	Positive	6	NA	FALSE	Initial	23	2	Negative	NA	NA	69	F	White	Non-Hispanic or Latino/a or Latinx	Washington	NA	NA	NA	NA	NA	NA
1967	BioRad	HSV-2	Positive	> 8.0	AI	Positive	8.1	NA	TRUE	Initial	23	2	Positive	NA	NA	69	F	White	Non-Hispanic or Latino/a or Latinx	Washington	NA	NA	NA	NA	NA	NA
1966	Roche	HSV-1	Negative	0.037	COI	Negative	0.037	NA	FALSE	Initial	23	0	Negative	NA	NA	41	M	White	Non-Hispanic or Latino/a or Latinx	Montana	NA	NA	NA	NA	NA	NA
1966	Roche	HSV-2	Negative	0.111	COI	Negative	0.111	NA	FALSE	Initial	23	0	Negative	NA	NA	41	M	White	Non-Hispanic or Latino/a or Latinx	Montana	NA	NA	NA	NA	NA	NA
1966	DiaSorin	HSV-1	Negative	0.16700000000000001	Index	Negative	0.167	NA	FALSE	Initial	23	0	Negative	NA	NA	41	M	White	Non-Hispanic or Latino/a or Latinx	Montana	NA	NA	NA	NA	NA	NA
1966	DiaSorin	HSV-2	Negative	3.6400000000000002E-2	Index	Negative	0.0364	NA	FALSE	Initial	23	0	Negative	NA	NA	41	M	White	Non-Hispanic or Latino/a or Latinx	Montana	NA	NA	NA	NA	NA	NA
1966	BioRad	HSV-1	Negative	< 0.2	AI	Negative	0.1	NA	TRUE	Initial	23	0	Negative	NA	NA	41	M	White	Non-Hispanic or Latino/a or Latinx	Montana	NA	NA	NA	NA	NA	NA
1966	BioRad	HSV-2	Negative	< 0.2	AI	Negative	0.1	NA	TRUE	Initial	23	0	Negative	NA	NA	41	M	White	Non-Hispanic or Latino/a or Latinx	Montana	NA	NA	NA	NA	NA	NA
1965	Roche	HSV-1	Negative	0.035	COI	Negative	0.035	NA	FALSE	Initial	23	0	Negative	NA	NA	35	M	White	Non-Hispanic or Latino/a or Latinx	Washington	NA	NA	NA	NA	NA	NA
1965	Roche	HSV-2	Negative	0.102	COI	Negative	0.102	NA	FALSE	Initial	23	0	Negative	NA	NA	35	M	White	Non-Hispanic or Latino/a or Latinx	Washington	NA	NA	NA	NA	NA	NA
1965	DiaSorin	HSV-1	Negative	0.124	Index	Negative	0.124	NA	FALSE	Initial	23	0	Negative	NA	NA	35	M	White	Non-Hispanic or Latino/a or Latinx	Washington	NA	NA	NA	NA	NA	NA
1965	DiaSorin	HSV-2	Negative	6.5799999999999997E-2	Index	Negative	0.0658	NA	FALSE	Initial	23	0	Negative	NA	NA	35	M	White	Non-Hispanic or Latino/a or Latinx	Washington	NA	NA	NA	NA	NA	NA
1965	BioRad	HSV-1	Negative	< 0.2	AI	Negative	0.1	NA	TRUE	Initial	23	0	Negative	NA	NA	35	M	White	Non-Hispanic or Latino/a or Latinx	Washington	NA	NA	NA	NA	NA	NA
1965	BioRad	HSV-2	Negative	< 0.2	AI	Negative	0.1	NA	TRUE	Initial	23	0	Negative	NA	NA	35	M	White	Non-Hispanic or Latino/a or Latinx	Washington	NA	NA	NA	NA	NA	NA
1964	DiaSorin	HSV-1	Positive	38.1	Index	Positive	38.1	NA	FALSE	Initial	23	1	Positive	NA	NA	55	F	White	Non-Hispanic or Latino/a or Latinx	Washington	NA	NA	NA	NA	NA	NA
1964	DiaSorin	HSV-2	Positive	1.1299999999999999	Index	Positive	1.13	NA	FALSE	Initial	23	1	Negative	NA	NA	55	F	White	Non-Hispanic or Latino/a or Latinx	Washington	NA	NA	NA	NA	NA	NA
1964	BioRad	HSV-1	Positive	> 8.0	AI	Positive	8.1	NA	TRUE	Initial	23	1	Positive	NA	NA	55	F	White	Non-Hispanic or Latino/a or Latinx	Washington	NA	NA	NA	NA	NA	NA
1964	BioRad	HSV-2	Negative	< 0.2	AI	Negative	0.1	NA	TRUE	Initial	23	1	Negative	NA	NA	55	F	White	Non-Hispanic or Latino/a or Latinx	Washington	NA	NA	NA	NA	NA	NA
1963	Roche	HSV-1	Negative	0.036	COI	Negative	0.036	NA	FALSE	Initial	23	0	Negative	NA	NA	19	F	Declined to Answer	Patient declined to respond	Washington	NA	NA	NA	NA	NA	NA
1963	Roche	HSV-2	Negative	0.103	COI	Negative	0.103	NA	FALSE	Initial	23	0	Negative	NA	NA	19	F	Declined to Answer	Patient declined to respond	Washington	NA	NA	NA	NA	NA	NA
1963	DiaSorin	HSV-1	Negative	0.45500000000000002	Index	Negative	0.455	NA	FALSE	Initial	23	0	Negative	NA	NA	19	F	Declined to Answer	Patient declined to respond	Washington	NA	NA	NA	NA	NA	NA
1963	DiaSorin	HSV-2	Negative	8.7599999999999997E-2	Index	Negative	0.0876	NA	FALSE	Initial	23	0	Negative	NA	NA	19	F	Declined to Answer	Patient declined to respond	Washington	NA	NA	NA	NA	NA	NA
1963	BioRad	HSV-1	Negative	0.2	AI	Negative	0.2	NA	FALSE	Initial	23	0	Negative	NA	NA	19	F	Declined to Answer	Patient declined to respond	Washington	NA	NA	NA	NA	NA	NA
1963	BioRad	HSV-2	Negative	< 0.2	AI	Negative	0.1	NA	TRUE	Initial	23	0	Negative	NA	NA	19	F	Declined to Answer	Patient declined to respond	Washington	NA	NA	NA	NA	NA	NA
1962	Roche	HSV-1	Positive	11.51	COI	Positive	11.51	NA	FALSE	Initial	23	3	Positive	NA	NA	68	M	White	Non-Hispanic or Latino/a or Latinx	Washington	NA	NA	NA	NA	NA	NA
1962	Roche	HSV-2	Positive	28.02	COI	Positive	28.02	NA	FALSE	Initial	23	3	Positive	NA	NA	68	M	White	Non-Hispanic or Latino/a or Latinx	Washington	NA	NA	NA	NA	NA	NA
1962	DiaSorin	HSV-1	Positive	13.5	Index	Positive	13.5	NA	FALSE	Initial	23	3	Positive	NA	NA	68	M	White	Non-Hispanic or Latino/a or Latinx	Washington	NA	NA	NA	NA	NA	NA
1962	DiaSorin	HSV-2	Positive	8.57	Index	Positive	8.57	NA	FALSE	Initial	23	3	Positive	NA	NA	68	M	White	Non-Hispanic or Latino/a or Latinx	Washington	NA	NA	NA	NA	NA	NA
1962	BioRad	HSV-1	Positive	3.7	AI	Positive	3.7	NA	FALSE	Initial	23	3	Positive	NA	NA	68	M	White	Non-Hispanic or Latino/a or Latinx	Washington	NA	NA	NA	NA	NA	NA
1962	BioRad	HSV-2	Positive	> 8.0	AI	Positive	8.1	NA	TRUE	Initial	23	3	Positive	NA	NA	68	M	White	Non-Hispanic or Latino/a or Latinx	Washington	NA	NA	NA	NA	NA	NA
1961	Roche	HSV-1	Positive	2.24	COI	Positive	2.24	NA	FALSE	Initial	23	1	Positive	YES	NA	66	F	White	Non-Hispanic or Latino/a or Latinx	Washington	NA	NA	NA	NA	NA	NA
1961	Roche	HSV-2	Negative	0.106	COI	Negative	0.106	NA	FALSE	Initial	23	1	Negative	YES	NA	66	F	White	Non-Hispanic or Latino/a or Latinx	Washington	NA	NA	NA	NA	NA	NA
1961	DiaSorin	HSV-1	Positive	52.9	Index	Positive	52.9	NA	FALSE	Initial	23	1	Positive	YES	NA	66	F	White	Non-Hispanic or Latino/a or Latinx	Washington	NA	NA	NA	NA	NA	NA
1961	DiaSorin	HSV-2	Negative	0.14000000000000001	Index	Negative	0.14	NA	FALSE	Initial	23	1	Negative	YES	NA	66	F	White	Non-Hispanic or Latino/a or Latinx	Washington	NA	NA	NA	NA	NA	NA
1961	BioRad	HSV-1	Positive	> 8.0	AI	Positive	8.1	NA	TRUE	Initial	23	1	Positive	YES	NA	66	F	White	Non-Hispanic or Latino/a or Latinx	Washington	NA	NA	NA	NA	NA	NA
1961	BioRad	HSV-2	Negative	< 0.2	AI	Negative	0.1	NA	TRUE	Initial	23	1	Negative	YES	NA	66	F	White	Non-Hispanic or Latino/a or Latinx	Washington	NA	NA	NA	NA	NA	NA
1960	DiaSorin	HSV-1	Negative	0.184	Index	Negative	0.184	NA	FALSE	Initial	23	2	Negative	NA	NA	55	F	White	Non-Hispanic or Latino/a or Latinx	Washington	NA	NA	NA	NA	NA	NA
1960	DiaSorin	HSV-2	Positive	13.1	Index	Positive	13.1	NA	FALSE	Initial	23	2	Positive	NA	NA	55	F	White	Non-Hispanic or Latino/a or Latinx	Washington	NA	NA	NA	NA	NA	NA
1960	BioRad	HSV-1	Negative	0.2	AI	Negative	0.2	NA	FALSE	Initial	23	2	Negative	NA	NA	55	F	White	Non-Hispanic or Latino/a or Latinx	Washington	NA	NA	NA	NA	NA	NA
1960	BioRad	HSV-2	Positive	> 8.0	AI	Positive	8.1	NA	TRUE	Initial	23	2	Positive	NA	NA	55	F	White	Non-Hispanic or Latino/a or Latinx	Washington	NA	NA	NA	NA	NA	NA
1959	Roche	HSV-1	Negative	0.034	COI	Negative	0.034	NA	FALSE	Initial	23	0	Negative	YES	YES	33	F	White	Non-Hispanic or Latino/a or Latinx	Alaska	NA	NA	NA	NA	NA	NA
1959	Roche	HSV-2	Negative	0.102	COI	Negative	0.102	NA	FALSE	Initial	23	0	Negative	YES	YES	33	F	White	Non-Hispanic or Latino/a or Latinx	Alaska	NA	NA	NA	NA	NA	NA
1959	DiaSorin	HSV-1	Negative	0.33300000000000002	Index	Negative	0.333	NA	FALSE	Initial	23	0	Negative	YES	YES	33	F	White	Non-Hispanic or Latino/a or Latinx	Alaska	NA	NA	NA	NA	NA	NA
1959	DiaSorin	HSV-2	Negative	9.7000000000000003E-2	Index	Negative	0.097	NA	FALSE	Initial	23	0	Negative	YES	YES	33	F	White	Non-Hispanic or Latino/a or Latinx	Alaska	NA	NA	NA	NA	NA	NA
1959	BioRad	HSV-1	Negative	< 0.2	AI	Negative	0.1	NA	TRUE	Initial	23	0	Negative	YES	YES	33	F	White	Non-Hispanic or Latino/a or Latinx	Alaska	NA	NA	NA	NA	NA	NA
1959	BioRad	HSV-2	Negative	< 0.2	AI	Negative	0.1	NA	TRUE	Initial	23	0	Negative	YES	YES	33	F	White	Non-Hispanic or Latino/a or Latinx	Alaska	NA	NA	NA	NA	NA	NA
1958	Roche	HSV-1	Negative	0.037	COI	Negative	0.037	NA	FALSE	Initial	23	0	Negative	NA	NA	23	M	White	Non-Hispanic or Latino/a or Latinx	Washington	NA	NA	NA	NA	NA	NA
1958	Roche	HSV-2	Negative	0.109	COI	Negative	0.109	NA	FALSE	Initial	23	0	Negative	NA	NA	23	M	White	Non-Hispanic or Latino/a or Latinx	Washington	NA	NA	NA	NA	NA	NA
1958	DiaSorin	HSV-1	Negative	2.76E-2	Index	Negative	0.0276	NA	FALSE	Initial	23	0	Negative	NA	NA	23	M	White	Non-Hispanic or Latino/a or Latinx	Washington	NA	NA	NA	NA	NA	NA
1958	DiaSorin	HSV-2	Negative	0.25900000000000001	Index	Negative	0.259	NA	FALSE	Initial	23	0	Negative	NA	NA	23	M	White	Non-Hispanic or Latino/a or Latinx	Washington	NA	NA	NA	NA	NA	NA
1958	BioRad	HSV-1	Negative	< 0.2	AI	Negative	0.1	NA	TRUE	Initial	23	0	Negative	NA	NA	23	M	White	Non-Hispanic or Latino/a or Latinx	Washington	NA	NA	NA	NA	NA	NA
1958	BioRad	HSV-2	Negative	< 0.2	AI	Negative	0.1	NA	TRUE	Initial	23	0	Negative	NA	NA	23	M	White	Non-Hispanic or Latino/a or Latinx	Washington	NA	NA	NA	NA	NA	NA
1957	Roche	HSV-1	Positive	10.62	COI	Positive	10.62	NA	FALSE	Initial	23	1	Positive	NA	NA	70	M	Unavailable or Unknown	Unknown to patient	Washington	NA	NA	NA	NA	NA	NA
1957	Roche	HSV-2	Negative	0.106	COI	Negative	0.106	NA	FALSE	Initial	23	1	Negative	NA	NA	70	M	Unavailable or Unknown	Unknown to patient	Washington	NA	NA	NA	NA	NA	NA
1957	DiaSorin	HSV-1	Positive	>62.2	Index	Positive	62.3	NA	TRUE	Initial	23	1	Positive	NA	NA	70	M	Unavailable or Unknown	Unknown to patient	Washington	NA	NA	NA	NA	NA	NA
1957	DiaSorin	HSV-2	Negative	0.1	Index	Negative	0.1	NA	FALSE	Initial	23	1	Negative	NA	NA	70	M	Unavailable or Unknown	Unknown to patient	Washington	NA	NA	NA	NA	NA	NA
1957	BioRad	HSV-1	Positive	> 8.0	AI	Positive	8.1	NA	TRUE	Initial	23	1	Positive	NA	NA	70	M	Unavailable or Unknown	Unknown to patient	Washington	NA	NA	NA	NA	NA	NA
1957	BioRad	HSV-2	Negative	< 0.2	AI	Negative	0.1	NA	TRUE	Initial	23	1	Negative	NA	NA	70	M	Unavailable or Unknown	Unknown to patient	Washington	NA	NA	NA	NA	NA	NA
1956	DiaSorin	HSV-1	Positive	9.43	Index	Positive	9.43	NA	FALSE	Initial	23	2	Negative	NA	NA	69	F	White	Non-Hispanic or Latino/a or Latinx	Alaska	NA	NA	NA	NA	NA	NA
1956	DiaSorin	HSV-2	Positive	1.31	Index	Positive	1.31	NA	FALSE	Initial	23	2	Positive	NA	NA	69	F	White	Non-Hispanic or Latino/a or Latinx	Alaska	NA	NA	NA	NA	NA	NA
1956	BioRad	HSV-1	Positive	> 8.0	AI	Positive	8.1	NA	TRUE	Initial	23	2	Negative	NA	NA	69	F	White	Non-Hispanic or Latino/a or Latinx	Alaska	NA	NA	NA	NA	NA	NA
1956	BioRad	HSV-2	Positive	7.3	AI	Positive	7.3	NA	FALSE	Initial	23	2	Positive	NA	NA	69	F	White	Non-Hispanic or Latino/a or Latinx	Alaska	NA	NA	NA	NA	NA	NA
1955	Roche	HSV-1	Positive	12.56	COI	Positive	12.56	NA	FALSE	Initial	23	3	Positive	NA	NA	36	M	White	Non-Hispanic or Latino/a or Latinx	Idaho	NA	NA	NA	NA	NA	NA
1955	Roche	HSV-2	Positive	15.83	COI	Positive	15.83	NA	FALSE	Initial	23	3	Positive	NA	NA	36	M	White	Non-Hispanic or Latino/a or Latinx	Idaho	NA	NA	NA	NA	NA	NA
1955	DiaSorin	HSV-1	Positive	21.1	Index	Positive	21.1	NA	FALSE	Initial	23	3	Positive	NA	NA	36	M	White	Non-Hispanic or Latino/a or Latinx	Idaho	NA	NA	NA	NA	NA	NA
1955	DiaSorin	HSV-2	Positive	2.0499999999999998	Index	Positive	2.05	NA	FALSE	Initial	23	3	Positive	NA	NA	36	M	White	Non-Hispanic or Latino/a or Latinx	Idaho	NA	NA	NA	NA	NA	NA
1955	BioRad	HSV-1	Positive	7.1	AI	Positive	7.1	NA	FALSE	Initial	23	3	Positive	NA	NA	36	M	White	Non-Hispanic or Latino/a or Latinx	Idaho	NA	NA	NA	NA	NA	NA
1955	BioRad	HSV-2	Positive	> 8.0	AI	Positive	8.1	NA	TRUE	Initial	23	3	Positive	NA	NA	36	M	White	Non-Hispanic or Latino/a or Latinx	Idaho	NA	NA	NA	NA	NA	NA
1954	Roche	HSV-1	Negative	0.031	COI	Negative	0.031	NA	FALSE	Initial	23	0	Negative	NA	NA	44	M	White	Hispanic or Latino/a or Latinx	California	NA	NA	NA	NA	NA	NA
1954	Roche	HSV-2	Negative	0.096	COI	Negative	0.096	NA	FALSE	Initial	23	0	Negative	NA	NA	44	M	White	Hispanic or Latino/a or Latinx	California	NA	NA	NA	NA	NA	NA
1954	DiaSorin	HSV-1	Positive	3.99	Index	Positive	3.99	NA	FALSE	Initial	23	0	Negative	NA	NA	44	M	White	Hispanic or Latino/a or Latinx	California	NA	NA	NA	NA	NA	NA
1954	DiaSorin	HSV-2	Positive	2.66	Index	Positive	2.66	NA	FALSE	Initial	23	0	Negative	NA	NA	44	M	White	Hispanic or Latino/a or Latinx	California	NA	NA	NA	NA	NA	NA
1954	BioRad	HSV-1	Negative	0.2	AI	Negative	0.2	NA	FALSE	Initial	23	0	Negative	NA	NA	44	M	White	Hispanic or Latino/a or Latinx	California	NA	NA	NA	NA	NA	NA
1954	BioRad	HSV-2	Negative	< 0.2	AI	Negative	0.1	NA	TRUE	Initial	23	0	Negative	NA	NA	44	M	White	Hispanic or Latino/a or Latinx	California	NA	NA	NA	NA	NA	NA
1953	Roche	HSV-1	Positive	33.74	COI	Positive	33.74	NA	FALSE	Initial	23	3	Positive	NA	NA	32	M	White	Hispanic or Latino/a or Latinx	Washington	NA	NA	NA	NA	NA	NA
1953	Roche	HSV-2	Positive	1.23	COI	Positive	1.23	NA	FALSE	Initial	23	3	Positive	NA	NA	32	M	White	Hispanic or Latino/a or Latinx	Washington	NA	NA	NA	NA	NA	NA
1953	DiaSorin	HSV-1	Positive	>62.2	Index	Positive	62.3	NA	TRUE	Initial	23	3	Positive	NA	NA	32	M	White	Hispanic or Latino/a or Latinx	Washington	NA	NA	NA	NA	NA	NA
1953	DiaSorin	HSV-2	Positive	12.9	Index	Positive	12.9	NA	FALSE	Initial	23	3	Positive	NA	NA	32	M	White	Hispanic or Latino/a or Latinx	Washington	NA	NA	NA	NA	NA	NA
1953	BioRad	HSV-1	Positive	7.4	AI	Positive	7.4	NA	FALSE	Initial	23	3	Positive	NA	NA	32	M	White	Hispanic or Latino/a or Latinx	Washington	NA	NA	NA	NA	NA	NA
1953	BioRad	HSV-2	Positive	3.1	AI	Positive	3.1	NA	FALSE	Initial	23	3	Positive	NA	NA	32	M	White	Hispanic or Latino/a or Latinx	Washington	NA	NA	NA	NA	NA	NA
1952	DiaSorin	HSV-1	Negative	<0.0100	Index	Negative	0.009	NA	TRUE	Initial	23	2	Negative	NA	NA	29	F	White	Non-Hispanic or Latino/a or Latinx	Washington	NA	NA	NA	NA	NA	NA
1952	DiaSorin	HSV-2	Equivocal	0.95499999999999996	Index	Equivocal	0.955	Initial	FALSE	Initial	23	2	Positive	NA	NA	29	F	White	Non-Hispanic or Latino/a or Latinx	Washington	NA	NA	NA	NA	NA	NA
1952	DiaSorin	HSV-2	Equivocal	0.94099999999999995	Index	Equivocal	0.941	RPT	FALSE	Initial	23	2	Positive	NA	NA	29	F	White	Non-Hispanic or Latino/a or Latinx	Washington	NA	NA	NA	NA	NA	NA
1952	DiaSorin	HSV-2	Equivocal	0.96	Index	Equivocal	0.96	RPT	FALSE	Initial	23	2	Positive	NA	NA	29	F	White	Non-Hispanic or Latino/a or Latinx	Washington	NA	NA	NA	NA	NA	NA
1952	BioRad	HSV-1	Negative	< 0.2	AI	Negative	0.1	NA	TRUE	Initial	23	2	Negative	NA	NA	29	F	White	Non-Hispanic or Latino/a or Latinx	Washington	NA	NA	NA	NA	NA	NA
1952	BioRad	HSV-2	Positive	1.6	AI	Positive	1.6	NA	FALSE	Initial	23	2	Positive	NA	NA	29	F	White	Non-Hispanic or Latino/a or Latinx	Washington	NA	NA	NA	NA	NA	NA
1951	Roche	HSV-1	Negative	0.034	COI	Negative	0.034	NA	FALSE	Initial	23	0	Negative	NA	NA	31	F	White	Non-Hispanic or Latino/a or Latinx	Washington	NA	NA	NA	NA	NA	NA
1951	Roche	HSV-2	Negative	0.103	COI	Negative	0.103	NA	FALSE	Initial	23	0	Negative	NA	NA	31	F	White	Non-Hispanic or Latino/a or Latinx	Washington	NA	NA	NA	NA	NA	NA
1951	DiaSorin	HSV-1	Negative	0.28000000000000003	Index	Negative	0.28	NA	FALSE	Initial	23	0	Negative	NA	NA	31	F	White	Non-Hispanic or Latino/a or Latinx	Washington	NA	NA	NA	NA	NA	NA
1951	DiaSorin	HSV-2	Negative	7.6999999999999999E-2	Index	Negative	0.077	NA	FALSE	Initial	23	0	Negative	NA	NA	31	F	White	Non-Hispanic or Latino/a or Latinx	Washington	NA	NA	NA	NA	NA	NA
1951	BioRad	HSV-1	Negative	< 0.2	AI	Negative	0.1	NA	TRUE	Initial	23	0	Negative	NA	NA	31	F	White	Non-Hispanic or Latino/a or Latinx	Washington	NA	NA	NA	NA	NA	NA
1951	BioRad	HSV-2	Negative	< 0.2	AI	Negative	0.1	NA	TRUE	Initial	23	0	Negative	NA	NA	31	F	White	Non-Hispanic or Latino/a or Latinx	Washington	NA	NA	NA	NA	NA	NA
1950	Roche	HSV-1	Positive	140.3	COI	Positive	140.3	NA	FALSE	Initial	23	1	Positive	NA	NA	54	M	Black or African-American	Non-Hispanic or Latino/a or Latinx	Washington	NA	NA	NA	NA	NA	NA
1950	Roche	HSV-2	Negative	0.165	COI	Negative	0.165	NA	FALSE	Initial	23	1	Negative	NA	NA	54	M	Black or African-American	Non-Hispanic or Latino/a or Latinx	Washington	NA	NA	NA	NA	NA	NA
1950	DiaSorin	HSV-1	Positive	58.2	Index	Positive	58.2	NA	FALSE	Initial	23	1	Positive	NA	NA	54	M	Black or African-American	Non-Hispanic or Latino/a or Latinx	Washington	NA	NA	NA	NA	NA	NA
1950	DiaSorin	HSV-2	Negative	8.72E-2	Index	Negative	0.0872	NA	FALSE	Initial	23	1	Negative	NA	NA	54	M	Black or African-American	Non-Hispanic or Latino/a or Latinx	Washington	NA	NA	NA	NA	NA	NA
1949	DiaSorin	HSV-1	Negative	5.8200000000000002E-2	Index	Negative	0.0582	NA	FALSE	Initial	23	2	Negative	NA	NA	49	F	White	Non-Hispanic or Latino/a or Latinx	Washington	NA	NA	NA	NA	NA	NA
1949	DiaSorin	HSV-2	Positive	18.8	Index	Positive	18.8	NA	FALSE	Initial	23	2	Positive	NA	NA	49	F	White	Non-Hispanic or Latino/a or Latinx	Washington	NA	NA	NA	NA	NA	NA
1949	BioRad	HSV-1	Negative	< 0.2	AI	Negative	0.1	NA	TRUE	Initial	23	2	Negative	NA	NA	49	F	White	Non-Hispanic or Latino/a or Latinx	Washington	NA	NA	NA	NA	NA	NA
1949	BioRad	HSV-2	Positive	5.1	AI	Positive	5.1	NA	FALSE	Initial	23	2	Positive	NA	NA	49	F	White	Non-Hispanic or Latino/a or Latinx	Washington	NA	NA	NA	NA	NA	NA
1948	Roche	HSV-1	Negative	0.035	COI	Negative	0.035	NA	FALSE	Initial	23	0	Negative	NA	NA	33	M	White	Non-Hispanic or Latino/a or Latinx	Washington	NA	NA	NA	NA	NA	NA
1948	Roche	HSV-2	Negative	0.106	COI	Negative	0.106	NA	FALSE	Initial	23	0	Negative	NA	NA	33	M	White	Non-Hispanic or Latino/a or Latinx	Washington	NA	NA	NA	NA	NA	NA
1948	DiaSorin	HSV-1	Negative	0.21	Index	Negative	0.21	NA	FALSE	Initial	23	0	Negative	NA	NA	33	M	White	Non-Hispanic or Latino/a or Latinx	Washington	NA	NA	NA	NA	NA	NA
1948	DiaSorin	HSV-2	Negative	0.15	Index	Negative	0.15	NA	FALSE	Initial	23	0	Negative	NA	NA	33	M	White	Non-Hispanic or Latino/a or Latinx	Washington	NA	NA	NA	NA	NA	NA
1948	BioRad	HSV-1	Negative	< 0.2	AI	Negative	0.1	NA	TRUE	Initial	23	0	Negative	NA	NA	33	M	White	Non-Hispanic or Latino/a or Latinx	Washington	NA	NA	NA	NA	NA	NA
1948	BioRad	HSV-2	Negative	< 0.2	AI	Negative	0.1	NA	TRUE	Initial	23	0	Negative	NA	NA	33	M	White	Non-Hispanic or Latino/a or Latinx	Washington	NA	NA	NA	NA	NA	NA
1947	Roche	HSV-1	Negative	0.57	COI	Negative	0.57	NA	FALSE	Initial	23	0	Negative	NA	NA	38	M	Asian	Non-Hispanic or Latino/a or Latinx	Washington	NA	NA	NA	NA	NA	NA
1947	Roche	HSV-2	Negative	0.105	COI	Negative	0.105	NA	FALSE	Initial	23	0	Negative	NA	NA	38	M	Asian	Non-Hispanic or Latino/a or Latinx	Washington	NA	NA	NA	NA	NA	NA
1947	DiaSorin	HSV-1	Positive	1.4	Index	Positive	1.4	NA	FALSE	Initial	23	0	Negative	NA	NA	38	M	Asian	Non-Hispanic or Latino/a or Latinx	Washington	NA	NA	NA	NA	NA	NA
1947	DiaSorin	HSV-2	Negative	0.308	Index	Negative	0.308	NA	FALSE	Initial	23	0	Negative	NA	NA	38	M	Asian	Non-Hispanic or Latino/a or Latinx	Washington	NA	NA	NA	NA	NA	NA
1947	BioRad	HSV-1	Negative	0.4	AI	Negative	0.4	NA	FALSE	Initial	23	0	Negative	NA	NA	38	M	Asian	Non-Hispanic or Latino/a or Latinx	Washington	NA	NA	NA	NA	NA	NA
1947	BioRad	HSV-2	Negative	< 0.2	AI	Negative	0.1	NA	TRUE	Initial	23	0	Negative	NA	NA	38	M	Asian	Non-Hispanic or Latino/a or Latinx	Washington	NA	NA	NA	NA	NA	NA
1946	Roche	HSV-1	Positive	30.39	COI	Positive	30.39	NA	FALSE	Initial	23	3	Positive	NA	NA	53	F	Black or African-American	Non-Hispanic or Latino/a or Latinx	Washington	NA	NA	NA	NA	NA	NA
1946	Roche	HSV-2	Positive	120.3	COI	Positive	120.3	NA	FALSE	Initial	23	3	Positive	NA	NA	53	F	Black or African-American	Non-Hispanic or Latino/a or Latinx	Washington	NA	NA	NA	NA	NA	NA
1946	DiaSorin	HSV-1	Positive	40.4	Index	Positive	40.4	NA	FALSE	Initial	23	3	Positive	NA	NA	53	F	Black or African-American	Non-Hispanic or Latino/a or Latinx	Washington	NA	NA	NA	NA	NA	NA
1946	DiaSorin	HSV-2	Positive	6.62	Index	Positive	6.62	NA	FALSE	Initial	23	3	Positive	NA	NA	53	F	Black or African-American	Non-Hispanic or Latino/a or Latinx	Washington	NA	NA	NA	NA	NA	NA
1946	BioRad	HSV-1	Positive	> 8.0	AI	Positive	8.1	NA	TRUE	Initial	23	3	Positive	NA	NA	53	F	Black or African-American	Non-Hispanic or Latino/a or Latinx	Washington	NA	NA	NA	NA	NA	NA
1946	BioRad	HSV-2	Positive	> 8.0	AI	Positive	8.1	NA	TRUE	Initial	23	3	Positive	NA	NA	53	F	Black or African-American	Non-Hispanic or Latino/a or Latinx	Washington	NA	NA	NA	NA	NA	NA
1945	Roche	HSV-1	Negative	0.036	COI	Negative	0.036	NA	FALSE	Initial	23	0	Negative	NA	NA	57	M	White	Non-Hispanic or Latino/a or Latinx	Washington	NA	NA	NA	NA	NA	NA
1945	Roche	HSV-2	Negative	0.105	COI	Negative	0.105	NA	FALSE	Initial	23	0	Negative	NA	NA	57	M	White	Non-Hispanic or Latino/a or Latinx	Washington	NA	NA	NA	NA	NA	NA
1945	DiaSorin	HSV-1	Negative	0.19500000000000001	Index	Negative	0.195	NA	FALSE	Initial	23	0	Negative	NA	NA	57	M	White	Non-Hispanic or Latino/a or Latinx	Washington	NA	NA	NA	NA	NA	NA
1945	DiaSorin	HSV-2	Negative	6.0100000000000001E-2	Index	Negative	0.0601	NA	FALSE	Initial	23	0	Negative	NA	NA	57	M	White	Non-Hispanic or Latino/a or Latinx	Washington	NA	NA	NA	NA	NA	NA
1945	BioRad	HSV-1	Negative	< 0.2	AI	Negative	0.1	NA	TRUE	Initial	23	0	Negative	NA	NA	57	M	White	Non-Hispanic or Latino/a or Latinx	Washington	NA	NA	NA	NA	NA	NA
1945	BioRad	HSV-2	Negative	< 0.2	AI	Negative	0.1	NA	TRUE	Initial	23	0	Negative	NA	NA	57	M	White	Non-Hispanic or Latino/a or Latinx	Washington	NA	NA	NA	NA	NA	NA
1944	Roche	HSV-1	Negative	0.827	COI	Negative	0.827	NA	FALSE	Initial	23	3	Positive	NA	NA	42	M	Black or African-American	Non-Hispanic or Latino/a or Latinx	Washington	NA	NA	NA	NA	NA	NA
1944	Roche	HSV-2	Positive	120.6	COI	Positive	120.6	NA	FALSE	Initial	23	3	Positive	NA	NA	42	M	Black or African-American	Non-Hispanic or Latino/a or Latinx	Washington	NA	NA	NA	NA	NA	NA
1944	DiaSorin	HSV-1	Positive	47	Index	Positive	47	NA	FALSE	Initial	23	3	Positive	NA	NA	42	M	Black or African-American	Non-Hispanic or Latino/a or Latinx	Washington	NA	NA	NA	NA	NA	NA
1944	DiaSorin	HSV-2	Positive	8.02	Index	Positive	8.02	NA	FALSE	Initial	23	3	Positive	NA	NA	42	M	Black or African-American	Non-Hispanic or Latino/a or Latinx	Washington	NA	NA	NA	NA	NA	NA
1944	BioRad	HSV-1	Positive	7.6	AI	Positive	7.6	NA	FALSE	Initial	23	3	Positive	NA	NA	42	M	Black or African-American	Non-Hispanic or Latino/a or Latinx	Washington	NA	NA	NA	NA	NA	NA
1944	BioRad	HSV-2	Positive	> 8.0	AI	Positive	8.1	NA	TRUE	Initial	23	3	Positive	NA	NA	42	M	Black or African-American	Non-Hispanic or Latino/a or Latinx	Washington	NA	NA	NA	NA	NA	NA
1943	Roche	HSV-1	Negative	0.036	COI	Negative	0.036	NA	FALSE	Initial	23	0	Negative	NA	NA	54	M	Asian	Non-Hispanic or Latino/a or Latinx	Washington	NA	NA	NA	NA	NA	NA
1943	Roche	HSV-2	Negative	0.111	COI	Negative	0.111	NA	FALSE	Initial	23	0	Negative	NA	NA	54	M	Asian	Non-Hispanic or Latino/a or Latinx	Washington	NA	NA	NA	NA	NA	NA
1943	DiaSorin	HSV-1	Negative	<0.0100	Index	Negative	0.009	NA	TRUE	Initial	23	0	Negative	NA	NA	54	M	Asian	Non-Hispanic or Latino/a or Latinx	Washington	NA	NA	NA	NA	NA	NA
1943	DiaSorin	HSV-2	Negative	0.16600000000000001	Index	Negative	0.166	NA	FALSE	Initial	23	0	Negative	NA	NA	54	M	Asian	Non-Hispanic or Latino/a or Latinx	Washington	NA	NA	NA	NA	NA	NA
1943	BioRad	HSV-1	Negative	< 0.2	AI	Negative	0.1	NA	TRUE	Initial	23	0	Negative	NA	NA	54	M	Asian	Non-Hispanic or Latino/a or Latinx	Washington	NA	NA	NA	NA	NA	NA
1943	BioRad	HSV-2	Negative	< 0.2	AI	Negative	0.1	NA	TRUE	Initial	23	0	Negative	NA	NA	54	M	Asian	Non-Hispanic or Latino/a or Latinx	Washington	NA	NA	NA	NA	NA	NA
1942	Roche	HSV-1	Positive	17.32	COI	Positive	17.32	NA	FALSE	Initial	23	3	Positive	NA	NA	66	M	White	Non-Hispanic or Latino/a or Latinx	Washington	NA	NA	NA	NA	NA	NA
1942	Roche	HSV-2	Positive	22.48	COI	Positive	22.48	NA	FALSE	Initial	23	3	Positive	NA	NA	66	M	White	Non-Hispanic or Latino/a or Latinx	Washington	NA	NA	NA	NA	NA	NA
1942	DiaSorin	HSV-1	Positive	32.4	Index	Positive	32.4	NA	FALSE	Initial	23	3	Positive	NA	NA	66	M	White	Non-Hispanic or Latino/a or Latinx	Washington	NA	NA	NA	NA	NA	NA
1942	DiaSorin	HSV-2	Positive	13.6	Index	Positive	13.6	NA	FALSE	Initial	23	3	Positive	NA	NA	66	M	White	Non-Hispanic or Latino/a or Latinx	Washington	NA	NA	NA	NA	NA	NA
1942	BioRad	HSV-1	Positive	> 8.0	AI	Positive	8.1	NA	TRUE	Initial	23	3	Positive	NA	NA	66	M	White	Non-Hispanic or Latino/a or Latinx	Washington	NA	NA	NA	NA	NA	NA
1942	BioRad	HSV-2	Positive	4.6	AI	Positive	4.6	NA	FALSE	Initial	23	3	Positive	NA	NA	66	M	White	Non-Hispanic or Latino/a or Latinx	Washington	NA	NA	NA	NA	NA	NA
1941	Roche	HSV-1	Negative	0.038	COI	Negative	0.038	NA	FALSE	Initial	23	0	Negative	NA	NA	32	F	White	Non-Hispanic or Latino/a or Latinx	Washington	NA	NA	NA	NA	NA	NA
1941	Roche	HSV-2	Negative	0.11	COI	Negative	0.11	NA	FALSE	Initial	23	0	Negative	NA	NA	32	F	White	Non-Hispanic or Latino/a or Latinx	Washington	NA	NA	NA	NA	NA	NA
1941	DiaSorin	HSV-1	Negative	<0.0100	Index	Negative	0.009	NA	TRUE	Initial	23	0	Negative	NA	NA	32	F	White	Non-Hispanic or Latino/a or Latinx	Washington	NA	NA	NA	NA	NA	NA
1941	DiaSorin	HSV-2	Negative	4.65E-2	Index	Negative	0.0465	NA	FALSE	Initial	23	0	Negative	NA	NA	32	F	White	Non-Hispanic or Latino/a or Latinx	Washington	NA	NA	NA	NA	NA	NA
1941	BioRad	HSV-1	Negative	< 0.2	AI	Negative	0.1	NA	TRUE	Initial	23	0	Negative	NA	NA	32	F	White	Non-Hispanic or Latino/a or Latinx	Washington	NA	NA	NA	NA	NA	NA
1941	BioRad	HSV-2	Negative	< 0.2	AI	Negative	0.1	NA	TRUE	Initial	23	0	Negative	NA	NA	32	F	White	Non-Hispanic or Latino/a or Latinx	Washington	NA	NA	NA	NA	NA	NA
1940	Roche	HSV-1	Negative	0.035	COI	Negative	0.035	NA	FALSE	Initial	23	0	Negative	NA	NA	28	F	Declined to Answer	Patient declined to respond	Washington	NA	NA	NA	NA	NA	NA
1940	Roche	HSV-2	Negative	0.102	COI	Negative	0.102	NA	FALSE	Initial	23	0	Negative	NA	NA	28	F	Declined to Answer	Patient declined to respond	Washington	NA	NA	NA	NA	NA	NA
1940	DiaSorin	HSV-1	Negative	0.223	Index	Negative	0.223	NA	FALSE	Initial	23	0	Negative	NA	NA	28	F	Declined to Answer	Patient declined to respond	Washington	NA	NA	NA	NA	NA	NA
1940	DiaSorin	HSV-2	Negative	0.10299999999999999	Index	Negative	0.103	NA	FALSE	Initial	23	0	Negative	NA	NA	28	F	Declined to Answer	Patient declined to respond	Washington	NA	NA	NA	NA	NA	NA
1940	BioRad	HSV-1	Negative	< 0.2	AI	Negative	0.1	NA	TRUE	Initial	23	0	Negative	NA	NA	28	F	Declined to Answer	Patient declined to respond	Washington	NA	NA	NA	NA	NA	NA
1940	BioRad	HSV-2	Negative	< 0.2	AI	Negative	0.1	NA	TRUE	Initial	23	0	Negative	NA	NA	28	F	Declined to Answer	Patient declined to respond	Washington	NA	NA	NA	NA	NA	NA
1939	Roche	HSV-1	Negative	0.036	COI	Negative	0.036	NA	FALSE	Initial	23	0	Negative	NA	NA	20	M	Asian	Non-Hispanic or Latino/a or Latinx	California	NA	NA	NA	NA	NA	NA
1939	Roche	HSV-2	Negative	0.103	COI	Negative	0.103	NA	FALSE	Initial	23	0	Negative	NA	NA	20	M	Asian	Non-Hispanic or Latino/a or Latinx	California	NA	NA	NA	NA	NA	NA
1939	DiaSorin	HSV-1	Negative	0.123	Index	Negative	0.123	NA	FALSE	Initial	23	0	Negative	NA	NA	20	M	Asian	Non-Hispanic or Latino/a or Latinx	California	NA	NA	NA	NA	NA	NA
1939	DiaSorin	HSV-2	Negative	0.307	Index	Negative	0.307	NA	FALSE	Initial	23	0	Negative	NA	NA	20	M	Asian	Non-Hispanic or Latino/a or Latinx	California	NA	NA	NA	NA	NA	NA
1939	BioRad	HSV-1	Negative	< 0.2	AI	Negative	0.1	NA	TRUE	Initial	23	0	Negative	NA	NA	20	M	Asian	Non-Hispanic or Latino/a or Latinx	California	NA	NA	NA	NA	NA	NA
1939	BioRad	HSV-2	Negative	< 0.2	AI	Negative	0.1	NA	TRUE	Initial	23	0	Negative	NA	NA	20	M	Asian	Non-Hispanic or Latino/a or Latinx	California	NA	NA	NA	NA	NA	NA
1938	Roche	HSV-1	Positive	7.51	COI	Positive	7.51	NA	FALSE	Initial	23	1	Positive	NA	NA	36	F	Asian	Non-Hispanic or Latino/a or Latinx	Nevada	NA	NA	NA	NA	NA	NA
1938	Roche	HSV-2	Negative	0.1	COI	Negative	0.1	NA	FALSE	Initial	23	1	Negative	NA	NA	36	F	Asian	Non-Hispanic or Latino/a or Latinx	Nevada	NA	NA	NA	NA	NA	NA
1938	DiaSorin	HSV-1	Positive	43.4	Index	Positive	43.4	NA	FALSE	Initial	23	1	Positive	NA	NA	36	F	Asian	Non-Hispanic or Latino/a or Latinx	Nevada	NA	NA	NA	NA	NA	NA
1938	DiaSorin	HSV-2	Negative	0.309	Index	Negative	0.309	NA	FALSE	Initial	23	1	Negative	NA	NA	36	F	Asian	Non-Hispanic or Latino/a or Latinx	Nevada	NA	NA	NA	NA	NA	NA
1938	BioRad	HSV-1	Positive	3.2	AI	Positive	3.2	NA	FALSE	Initial	23	1	Positive	NA	NA	36	F	Asian	Non-Hispanic or Latino/a or Latinx	Nevada	NA	NA	NA	NA	NA	NA
1938	BioRad	HSV-2	Negative	< 0.2	AI	Negative	0.1	NA	TRUE	Initial	23	1	Negative	NA	NA	36	F	Asian	Non-Hispanic or Latino/a or Latinx	Nevada	NA	NA	NA	NA	NA	NA
1937	Roche	HSV-1	Negative	0.038	COI	Negative	0.038	NA	FALSE	Initial	23	0	Negative	NA	NA	18	M	Unavailable or Unknown	Unknown to patient	Washington	NA	NA	NA	NA	NA	NA
1937	Roche	HSV-2	Negative	0.111	COI	Negative	0.111	NA	FALSE	Initial	23	0	Negative	NA	NA	18	M	Unavailable or Unknown	Unknown to patient	Washington	NA	NA	NA	NA	NA	NA
1937	DiaSorin	HSV-1	Negative	9.69E-2	Index	Negative	0.0969	NA	FALSE	Initial	23	0	Negative	NA	NA	18	M	Unavailable or Unknown	Unknown to patient	Washington	NA	NA	NA	NA	NA	NA
1937	DiaSorin	HSV-2	Negative	5.62E-2	Index	Negative	0.0562	NA	FALSE	Initial	23	0	Negative	NA	NA	18	M	Unavailable or Unknown	Unknown to patient	Washington	NA	NA	NA	NA	NA	NA
1937	BioRad	HSV-1	Negative	< 0.2	AI	Negative	0.1	NA	TRUE	Initial	23	0	Negative	NA	NA	18	M	Unavailable or Unknown	Unknown to patient	Washington	NA	NA	NA	NA	NA	NA
1937	BioRad	HSV-2	Negative	< 0.2	AI	Negative	0.1	NA	TRUE	Initial	23	0	Negative	NA	NA	18	M	Unavailable or Unknown	Unknown to patient	Washington	NA	NA	NA	NA	NA	NA
1936	Roche	HSV-1	Positive	64.49	COI	Positive	64.49	NA	FALSE	Initial	23	1	Positive	YES	NA	64	F	White	Non-Hispanic or Latino/a or Latinx	Oregon	NA	NA	NA	NA	NA	NA
1936	Roche	HSV-2	Negative	0.1	COI	Negative	0.1	NA	FALSE	Initial	23	1	Negative	YES	NA	64	F	White	Non-Hispanic or Latino/a or Latinx	Oregon	NA	NA	NA	NA	NA	NA
1936	DiaSorin	HSV-1	Positive	>62.2	Index	Positive	62.3	NA	TRUE	Initial	23	1	Positive	YES	NA	64	F	White	Non-Hispanic or Latino/a or Latinx	Oregon	NA	NA	NA	NA	NA	NA
1936	DiaSorin	HSV-2	Negative	8.6900000000000005E-2	Index	Negative	0.0869	NA	FALSE	Initial	23	1	Negative	YES	NA	64	F	White	Non-Hispanic or Latino/a or Latinx	Oregon	NA	NA	NA	NA	NA	NA
1936	BioRad	HSV-1	Positive	> 8.0	AI	Positive	8.1	NA	TRUE	Initial	23	1	Positive	YES	NA	64	F	White	Non-Hispanic or Latino/a or Latinx	Oregon	NA	NA	NA	NA	NA	NA
1936	BioRad	HSV-2	Negative	< 0.2	AI	Negative	0.1	NA	TRUE	Initial	23	1	Negative	YES	NA	64	F	White	Non-Hispanic or Latino/a or Latinx	Oregon	NA	NA	NA	NA	NA	NA
1935	Roche	HSV-1	Negative	0.031	COI	Negative	0.031	NA	FALSE	Initial	23	0	Negative	NA	NA	49	M	Asian	Non-Hispanic or Latino/a or Latinx	Washington	NA	NA	NA	NA	NA	NA
1935	Roche	HSV-2	Negative	0.096	COI	Negative	0.096	NA	FALSE	Initial	23	0	Negative	NA	NA	49	M	Asian	Non-Hispanic or Latino/a or Latinx	Washington	NA	NA	NA	NA	NA	NA
1935	DiaSorin	HSV-1	Negative	0.14699999999999999	Index	Negative	0.147	NA	FALSE	Initial	23	0	Negative	NA	NA	49	M	Asian	Non-Hispanic or Latino/a or Latinx	Washington	NA	NA	NA	NA	NA	NA
1935	DiaSorin	HSV-2	Negative	6.9400000000000003E-2	Index	Negative	0.0694	NA	FALSE	Initial	23	0	Negative	NA	NA	49	M	Asian	Non-Hispanic or Latino/a or Latinx	Washington	NA	NA	NA	NA	NA	NA
1935	BioRad	HSV-1	Negative	< 0.2	AI	Negative	0.1	NA	TRUE	Initial	23	0	Negative	NA	NA	49	M	Asian	Non-Hispanic or Latino/a or Latinx	Washington	NA	NA	NA	NA	NA	NA
1935	BioRad	HSV-2	Negative	< 0.2	AI	Negative	0.1	NA	TRUE	Initial	23	0	Negative	NA	NA	49	M	Asian	Non-Hispanic or Latino/a or Latinx	Washington	NA	NA	NA	NA	NA	NA
1934	Roche	HSV-1	Positive	17.69	COI	Positive	17.69	NA	FALSE	Initial	23	3	Positive	NA	NA	30	M	White	Non-Hispanic or Latino/a or Latinx	Washington	NA	NA	NA	NA	NA	NA
1934	Roche	HSV-2	Positive	15.46	COI	Positive	15.46	NA	FALSE	Initial	23	3	Positive	NA	NA	30	M	White	Non-Hispanic or Latino/a or Latinx	Washington	NA	NA	NA	NA	NA	NA
1934	DiaSorin	HSV-1	Positive	22.1	Index	Positive	22.1	NA	FALSE	Initial	23	3	Positive	NA	NA	30	M	White	Non-Hispanic or Latino/a or Latinx	Washington	NA	NA	NA	NA	NA	NA
1934	DiaSorin	HSV-2	Positive	4.12	Index	Positive	4.12	NA	FALSE	Initial	23	3	Positive	NA	NA	30	M	White	Non-Hispanic or Latino/a or Latinx	Washington	NA	NA	NA	NA	NA	NA
1934	BioRad	HSV-1	Positive	5.2	AI	Positive	5.2	NA	FALSE	Initial	23	3	Positive	NA	NA	30	M	White	Non-Hispanic or Latino/a or Latinx	Washington	NA	NA	NA	NA	NA	NA
1934	BioRad	HSV-2	Positive	5.8	AI	Positive	5.8	NA	FALSE	Initial	23	3	Positive	NA	NA	30	M	White	Non-Hispanic or Latino/a or Latinx	Washington	NA	NA	NA	NA	NA	NA
1933	Roche	HSV-1	Negative	0.563	COI	Negative	0.563	NA	FALSE	Initial	23	1	Positive	NA	YES	45	M	White	Non-Hispanic or Latino/a or Latinx	Washington	NA	NA	NA	NA	NA	NA
1933	Roche	HSV-2	Negative	0.1	COI	Negative	0.1	NA	FALSE	Initial	23	1	Negative	NA	YES	45	M	White	Non-Hispanic or Latino/a or Latinx	Washington	NA	NA	NA	NA	NA	NA
1933	DiaSorin	HSV-1	Positive	1.76	Index	Positive	1.76	NA	FALSE	Initial	23	1	Positive	NA	YES	45	M	White	Non-Hispanic or Latino/a or Latinx	Washington	NA	NA	NA	NA	NA	NA
1933	DiaSorin	HSV-2	Negative	5.2200000000000003E-2	Index	Negative	0.0522	NA	FALSE	Initial	23	1	Negative	NA	YES	45	M	White	Non-Hispanic or Latino/a or Latinx	Washington	NA	NA	NA	NA	NA	NA
1933	BioRad	HSV-1	Negative	0.8	AI	Negative	0.8	NA	FALSE	Initial	23	1	Positive	NA	YES	45	M	White	Non-Hispanic or Latino/a or Latinx	Washington	NA	NA	NA	NA	NA	NA
1933	BioRad	HSV-2	Negative	< 0.2	AI	Negative	0.1	NA	TRUE	Initial	23	1	Negative	NA	YES	45	M	White	Non-Hispanic or Latino/a or Latinx	Washington	NA	NA	NA	NA	NA	NA
1932	Roche	HSV-1	Negative	0.035	COI	Negative	0.035	NA	FALSE	Initial	23	0	Negative	NA	NA	69	M	White	Non-Hispanic or Latino/a or Latinx	Washington	NA	NA	NA	NA	NA	NA
1932	Roche	HSV-2	Negative	0.104	COI	Negative	0.104	NA	FALSE	Initial	23	0	Negative	NA	NA	69	M	White	Non-Hispanic or Latino/a or Latinx	Washington	NA	NA	NA	NA	NA	NA
1932	DiaSorin	HSV-1	Negative	0.216	Index	Negative	0.216	NA	FALSE	Initial	23	0	Negative	NA	NA	69	M	White	Non-Hispanic or Latino/a or Latinx	Washington	NA	NA	NA	NA	NA	NA
1932	DiaSorin	HSV-2	Negative	9.4200000000000006E-2	Index	Negative	0.0942	NA	FALSE	Initial	23	0	Negative	NA	NA	69	M	White	Non-Hispanic or Latino/a or Latinx	Washington	NA	NA	NA	NA	NA	NA
1932	BioRad	HSV-1	Negative	0.2	AI	Negative	0.2	NA	FALSE	Initial	23	0	Negative	NA	NA	69	M	White	Non-Hispanic or Latino/a or Latinx	Washington	NA	NA	NA	NA	NA	NA
1932	BioRad	HSV-2	Negative	< 0.2	AI	Negative	0.1	NA	TRUE	Initial	23	0	Negative	NA	NA	69	M	White	Non-Hispanic or Latino/a or Latinx	Washington	NA	NA	NA	NA	NA	NA
1931	Roche	HSV-1	Negative	0.036	COI	Negative	0.036	NA	FALSE	Initial	23	0	Negative	NA	NA	37	M	White	Non-Hispanic or Latino/a or Latinx	Washington	NA	NA	NA	NA	NA	NA
1931	Roche	HSV-2	Negative	0.108	COI	Negative	0.108	NA	FALSE	Initial	23	0	Negative	NA	NA	37	M	White	Non-Hispanic or Latino/a or Latinx	Washington	NA	NA	NA	NA	NA	NA
1931	DiaSorin	HSV-1	Negative	0.58699999999999997	Index	Negative	0.587	NA	FALSE	Initial	23	0	Negative	NA	NA	37	M	White	Non-Hispanic or Latino/a or Latinx	Washington	NA	NA	NA	NA	NA	NA
1931	DiaSorin	HSV-2	Negative	0.311	Index	Negative	0.311	NA	FALSE	Initial	23	0	Negative	NA	NA	37	M	White	Non-Hispanic or Latino/a or Latinx	Washington	NA	NA	NA	NA	NA	NA
1931	BioRad	HSV-1	Negative	< 0.2	AI	Negative	0.1	NA	TRUE	Initial	23	0	Negative	NA	NA	37	M	White	Non-Hispanic or Latino/a or Latinx	Washington	NA	NA	NA	NA	NA	NA
1931	BioRad	HSV-2	Negative	< 0.2	AI	Negative	0.1	NA	TRUE	Initial	23	0	Negative	NA	NA	37	M	White	Non-Hispanic or Latino/a or Latinx	Washington	NA	NA	NA	NA	NA	NA
1930	DiaSorin	HSV-1	Negative	0.17499999999999999	Index	Negative	0.175	NA	FALSE	Initial	23	2	Negative	NA	NA	36	M	White	Non-Hispanic or Latino/a or Latinx	Washington	NA	NA	NA	NA	NA	NA
1930	DiaSorin	HSV-2	Positive	5.09	Index	Positive	5.09	NA	FALSE	Initial	23	2	Positive	NA	NA	36	M	White	Non-Hispanic or Latino/a or Latinx	Washington	NA	NA	NA	NA	NA	NA
1930	BioRad	HSV-1	Negative	< 0.2	AI	Negative	0.1	NA	TRUE	Initial	23	2	Negative	NA	NA	36	M	White	Non-Hispanic or Latino/a or Latinx	Washington	NA	NA	NA	NA	NA	NA
1930	BioRad	HSV-2	Positive	> 8.0	AI	Positive	8.1	NA	TRUE	Initial	23	2	Positive	NA	NA	36	M	White	Non-Hispanic or Latino/a or Latinx	Washington	NA	NA	NA	NA	NA	NA
1929	Roche	HSV-1	Positive	46.84	COI	Positive	46.84	NA	FALSE	Initial	23	1	Positive	NA	NA	56	M	Asian	Non-Hispanic or Latino/a or Latinx	Washington	NA	NA	NA	NA	NA	NA
1929	Roche	HSV-2	Negative	0.106	COI	Negative	0.106	NA	FALSE	Initial	23	1	Negative	NA	NA	56	M	Asian	Non-Hispanic or Latino/a or Latinx	Washington	NA	NA	NA	NA	NA	NA
1929	DiaSorin	HSV-1	Positive	31.5	Index	Positive	31.5	NA	FALSE	Initial	23	1	Positive	NA	NA	56	M	Asian	Non-Hispanic or Latino/a or Latinx	Washington	NA	NA	NA	NA	NA	NA
1929	DiaSorin	HSV-2	Negative	0.04	Index	Negative	0.04	NA	FALSE	Initial	23	1	Negative	NA	NA	56	M	Asian	Non-Hispanic or Latino/a or Latinx	Washington	NA	NA	NA	NA	NA	NA
1929	BioRad	HSV-1	Positive	3.1	AI	Positive	3.1	NA	FALSE	Initial	23	1	Positive	NA	NA	56	M	Asian	Non-Hispanic or Latino/a or Latinx	Washington	NA	NA	NA	NA	NA	NA
1929	BioRad	HSV-2	Negative	< 0.2	AI	Negative	0.1	NA	TRUE	Initial	23	1	Negative	NA	NA	56	M	Asian	Non-Hispanic or Latino/a or Latinx	Washington	NA	NA	NA	NA	NA	NA
1928	Roche	HSV-1	Negative	0.038	COI	Negative	0.038	NA	FALSE	Initial	23	0	Negative	YES	YES	36	M	Asian	Patient declined to respond	Washington	NA	NA	NA	NA	NA	NA
1928	Roche	HSV-2	Negative	0.102	COI	Negative	0.102	NA	FALSE	Initial	23	0	Negative	YES	YES	36	M	Asian	Patient declined to respond	Washington	NA	NA	NA	NA	NA	NA
1928	DiaSorin	HSV-1	Positive	8.67	Index	Positive	8.67	NA	FALSE	Initial	23	0	Negative	YES	YES	36	M	Asian	Patient declined to respond	Washington	NA	NA	NA	NA	NA	NA
1928	DiaSorin	HSV-2	Negative	0.1	Index	Negative	0.1	NA	FALSE	Initial	23	0	Negative	YES	YES	36	M	Asian	Patient declined to respond	Washington	NA	NA	NA	NA	NA	NA
1928	BioRad	HSV-1	Positive	1.2	AI	Positive	1.2	NA	FALSE	Initial	23	0	Negative	YES	YES	36	M	Asian	Patient declined to respond	Washington	NA	NA	NA	NA	NA	NA
1928	BioRad	HSV-2	Negative	< 0.2	AI	Negative	0.1	NA	TRUE	Initial	23	0	Negative	YES	YES	36	M	Asian	Patient declined to respond	Washington	NA	NA	NA	NA	NA	NA
1927	Roche	HSV-1	Positive	43.29	COI	Positive	43.29	NA	FALSE	Initial	23	1	Positive	NA	NA	33	M	Unavailable or Unknown	Unknown to patient	Washington	NA	NA	NA	NA	NA	NA
1927	Roche	HSV-2	Negative	0.103	COI	Negative	0.103	NA	FALSE	Initial	23	1	Negative	NA	NA	33	M	Unavailable or Unknown	Unknown to patient	Washington	NA	NA	NA	NA	NA	NA
1927	DiaSorin	HSV-1	Positive	39	Index	Positive	39	NA	FALSE	Initial	23	1	Positive	NA	NA	33	M	Unavailable or Unknown	Unknown to patient	Washington	NA	NA	NA	NA	NA	NA
1927	DiaSorin	HSV-2	Negative	0.249	Index	Negative	0.249	NA	FALSE	Initial	23	1	Negative	NA	NA	33	M	Unavailable or Unknown	Unknown to patient	Washington	NA	NA	NA	NA	NA	NA
1927	BioRad	HSV-1	Positive	> 8.0	AI	Positive	8.1	NA	TRUE	Initial	23	1	Positive	NA	NA	33	M	Unavailable or Unknown	Unknown to patient	Washington	NA	NA	NA	NA	NA	NA
1927	BioRad	HSV-2	Negative	< 0.2	AI	Negative	0.1	NA	TRUE	Initial	23	1	Negative	NA	NA	33	M	Unavailable or Unknown	Unknown to patient	Washington	NA	NA	NA	NA	NA	NA
1926	Roche	HSV-1	Negative	0.034	COI	Negative	0.034	NA	FALSE	Initial	23	0	Negative	NA	NA	66	M	White	Non-Hispanic or Latino/a or Latinx	Washington	NA	NA	NA	NA	NA	NA
1926	Roche	HSV-2	Negative	0.104	COI	Negative	0.104	NA	FALSE	Initial	23	0	Negative	NA	NA	66	M	White	Non-Hispanic or Latino/a or Latinx	Washington	NA	NA	NA	NA	NA	NA
1926	DiaSorin	HSV-1	Negative	0.22	Index	Negative	0.22	NA	FALSE	Initial	23	0	Negative	NA	NA	66	M	White	Non-Hispanic or Latino/a or Latinx	Washington	NA	NA	NA	NA	NA	NA
1926	DiaSorin	HSV-2	Negative	0.16900000000000001	Index	Negative	0.169	NA	FALSE	Initial	23	0	Negative	NA	NA	66	M	White	Non-Hispanic or Latino/a or Latinx	Washington	NA	NA	NA	NA	NA	NA
1926	BioRad	HSV-1	Negative	< 0.2	AI	Negative	0.1	NA	TRUE	Initial	23	0	Negative	NA	NA	66	M	White	Non-Hispanic or Latino/a or Latinx	Washington	NA	NA	NA	NA	NA	NA
1926	BioRad	HSV-2	Negative	< 0.2	AI	Negative	0.1	NA	TRUE	Initial	23	0	Negative	NA	NA	66	M	White	Non-Hispanic or Latino/a or Latinx	Washington	NA	NA	NA	NA	NA	NA
1925	Roche	HSV-1	Negative	0.038	COI	Negative	0.038	NA	FALSE	Initial	23	0	Negative	NA	NA	24	M	Pacific Islander	Non-Hispanic or Latino/a or Latinx	Alaska	NA	NA	NA	NA	NA	NA
1925	Roche	HSV-2	Negative	0.115	COI	Negative	0.115	NA	FALSE	Initial	23	0	Negative	NA	NA	24	M	Pacific Islander	Non-Hispanic or Latino/a or Latinx	Alaska	NA	NA	NA	NA	NA	NA
1925	DiaSorin	HSV-1	Negative	0.22600000000000001	Index	Negative	0.226	NA	FALSE	Initial	23	0	Negative	NA	NA	24	M	Pacific Islander	Non-Hispanic or Latino/a or Latinx	Alaska	NA	NA	NA	NA	NA	NA
1925	DiaSorin	HSV-2	Negative	0.104	Index	Negative	0.104	NA	FALSE	Initial	23	0	Negative	NA	NA	24	M	Pacific Islander	Non-Hispanic or Latino/a or Latinx	Alaska	NA	NA	NA	NA	NA	NA
1925	BioRad	HSV-1	Negative	0.4	AI	Negative	0.4	NA	FALSE	Initial	23	0	Negative	NA	NA	24	M	Pacific Islander	Non-Hispanic or Latino/a or Latinx	Alaska	NA	NA	NA	NA	NA	NA
1925	BioRad	HSV-2	Negative	< 0.2	AI	Negative	0.1	NA	TRUE	Initial	23	0	Negative	NA	NA	24	M	Pacific Islander	Non-Hispanic or Latino/a or Latinx	Alaska	NA	NA	NA	NA	NA	NA
1924	Roche	HSV-1	Negative	0.036	COI	Negative	0.036	NA	FALSE	Initial	23	2	Negative	NA	NA	60	F	Black or African-American	Non-Hispanic or Latino/a or Latinx	Washington	NA	NA	NA	NA	NA	NA
1924	Roche	HSV-2	Positive	299.4	COI	Positive	299.4	NA	FALSE	Initial	23	2	Positive	NA	NA	60	F	Black or African-American	Non-Hispanic or Latino/a or Latinx	Washington	NA	NA	NA	NA	NA	NA
1924	DiaSorin	HSV-1	Positive	11.5	Index	Positive	11.5	NA	FALSE	Initial	23	2	Negative	NA	NA	60	F	Black or African-American	Non-Hispanic or Latino/a or Latinx	Washington	NA	NA	NA	NA	NA	NA
1924	DiaSorin	HSV-2	Positive	>23.6	Index	Positive	23.7	NA	TRUE	Initial	23	2	Positive	NA	NA	60	F	Black or African-American	Non-Hispanic or Latino/a or Latinx	Washington	NA	NA	NA	NA	NA	NA
1924	BioRad	HSV-1	Negative	< 0.2	AI	Negative	0.1	NA	TRUE	Initial	23	2	Negative	NA	NA	60	F	Black or African-American	Non-Hispanic or Latino/a or Latinx	Washington	NA	NA	NA	NA	NA	NA
1924	BioRad	HSV-2	Positive	> 8.0	AI	Positive	8.1	NA	TRUE	Initial	23	2	Positive	NA	NA	60	F	Black or African-American	Non-Hispanic or Latino/a or Latinx	Washington	NA	NA	NA	NA	NA	NA
1923	Roche	HSV-1	Negative	0.037	COI	Negative	0.037	NA	FALSE	Initial	23	2	Negative	NA	NA	69	F	White	Non-Hispanic or Latino/a or Latinx	Washington	NA	NA	NA	NA	NA	NA
1923	Roche	HSV-2	Positive	1.91	COI	Positive	1.91	NA	FALSE	Initial	23	2	Positive	NA	NA	69	F	White	Non-Hispanic or Latino/a or Latinx	Washington	NA	NA	NA	NA	NA	NA
1923	DiaSorin	HSV-1	Negative	<0.0100	Index	Negative	0.009	NA	TRUE	Initial	23	2	Negative	NA	NA	69	F	White	Non-Hispanic or Latino/a or Latinx	Washington	NA	NA	NA	NA	NA	NA
1923	DiaSorin	HSV-2	Negative	0.13600000000000001	Index	Negative	0.136	NA	FALSE	Initial	23	2	Positive	NA	NA	69	F	White	Non-Hispanic or Latino/a or Latinx	Washington	NA	NA	NA	NA	NA	NA
1923	BioRad	HSV-1	Negative	< 0.2	AI	Negative	0.1	rpt	TRUE	Initial	23	2	Negative	NA	NA	69	F	White	Non-Hispanic or Latino/a or Latinx	Washington	NA	NA	NA	NA	NA	NA
1923	BioRad	HSV-1	Negative	< 0.2	AI	Negative	0.1	rpt	TRUE	Initial	23	2	Negative	NA	NA	69	F	White	Non-Hispanic or Latino/a or Latinx	Washington	NA	NA	NA	NA	NA	NA
1923	BioRad	HSV-1	Negative	< 0.2	AI	Negative	0.1	initial	TRUE	Initial	23	2	Negative	NA	NA	69	F	White	Non-Hispanic or Latino/a or Latinx	Washington	NA	NA	NA	NA	NA	NA
1923	BioRad	HSV-2	Equivocal	0.9	AI	Equivocal	0.9	rpt	FALSE	Initial	23	2	Positive	NA	NA	69	F	White	Non-Hispanic or Latino/a or Latinx	Washington	NA	NA	NA	NA	NA	NA
1923	BioRad	HSV-2	Equivocal	0.9	AI	Equivocal	0.9	rpt	FALSE	Initial	23	2	Positive	NA	NA	69	F	White	Non-Hispanic or Latino/a or Latinx	Washington	NA	NA	NA	NA	NA	NA
1923	BioRad	HSV-2	Equivocal	0.9	AI	Equivocal	0.9	initial	FALSE	Initial	23	2	Positive	NA	NA	69	F	White	Non-Hispanic or Latino/a or Latinx	Washington	NA	NA	NA	NA	NA	NA
1922	Roche	HSV-1	Negative	0.035	COI	Negative	0.035	NA	FALSE	Initial	23	0	Negative	NA	NA	18	M	Black or African-American	Non-Hispanic or Latino/a or Latinx	Washington	NA	NA	NA	NA	NA	NA
1922	Roche	HSV-2	Negative	0.103	COI	Negative	0.103	NA	FALSE	Initial	23	0	Negative	NA	NA	18	M	Black or African-American	Non-Hispanic or Latino/a or Latinx	Washington	NA	NA	NA	NA	NA	NA
1922	DiaSorin	HSV-1	Negative	0.115	Index	Negative	0.115	NA	FALSE	Initial	23	0	Negative	NA	NA	18	M	Black or African-American	Non-Hispanic or Latino/a or Latinx	Washington	NA	NA	NA	NA	NA	NA
1922	DiaSorin	HSV-2	Negative	0.184	Index	Negative	0.184	NA	FALSE	Initial	23	0	Negative	NA	NA	18	M	Black or African-American	Non-Hispanic or Latino/a or Latinx	Washington	NA	NA	NA	NA	NA	NA
1922	BioRad	HSV-1	Negative	< 0.2	AI	Negative	0.1	NA	TRUE	Initial	23	0	Negative	NA	NA	18	M	Black or African-American	Non-Hispanic or Latino/a or Latinx	Washington	NA	NA	NA	NA	NA	NA
1922	BioRad	HSV-2	Negative	< 0.2	AI	Negative	0.1	NA	TRUE	Initial	23	0	Negative	NA	NA	18	M	Black or African-American	Non-Hispanic or Latino/a or Latinx	Washington	NA	NA	NA	NA	NA	NA
1921	Roche	HSV-1	Negative	0.036	COI	Negative	0.036	NA	FALSE	Initial	23	0	Negative	NA	NA	53	M	White	Non-Hispanic or Latino/a or Latinx	Washington	NA	NA	NA	NA	NA	NA
1921	DiaSorin	HSV-1	Negative	<0.0100	Index	Negative	0.009	NA	TRUE	Initial	23	0	Negative	NA	NA	53	M	White	Non-Hispanic or Latino/a or Latinx	Washington	NA	NA	NA	NA	NA	NA
1921	DiaSorin	HSV-2	Negative	4.3400000000000001E-2	Index	Negative	0.0434	NA	FALSE	Initial	23	0	Negative	NA	NA	53	M	White	Non-Hispanic or Latino/a or Latinx	Washington	NA	NA	NA	NA	NA	NA
1921	BioRad	HSV-1	Negative	< 0.2	AI	Negative	0.1	NA	TRUE	Initial	23	0	Negative	NA	NA	53	M	White	Non-Hispanic or Latino/a or Latinx	Washington	NA	NA	NA	NA	NA	NA
1921	BioRad	HSV-2	Negative	< 0.2	AI	Negative	0.1	NA	TRUE	Initial	23	0	Negative	NA	NA	53	M	White	Non-Hispanic or Latino/a or Latinx	Washington	NA	NA	NA	NA	NA	NA
1920	Roche	HSV-1	Negative	0.037	COI	Negative	0.037	NA	FALSE	Initial	23	0	Negative	YES	YES	42	F	Asian	Non-Hispanic or Latino/a or Latinx	Washington	NA	NA	NA	NA	NA	NA
1920	Roche	HSV-2	Negative	0.115	COI	Negative	0.115	NA	FALSE	Initial	23	0	Negative	YES	YES	42	F	Asian	Non-Hispanic or Latino/a or Latinx	Washington	NA	NA	NA	NA	NA	NA
1920	DiaSorin	HSV-1	Negative	0.10100000000000001	Index	Negative	0.101	NA	FALSE	Initial	23	0	Negative	YES	YES	42	F	Asian	Non-Hispanic or Latino/a or Latinx	Washington	NA	NA	NA	NA	NA	NA
1920	DiaSorin	HSV-2	Negative	5.6800000000000003E-2	Index	Negative	0.0568	NA	FALSE	Initial	23	0	Negative	YES	YES	42	F	Asian	Non-Hispanic or Latino/a or Latinx	Washington	NA	NA	NA	NA	NA	NA
1920	BioRad	HSV-1	Negative	< 0.2	AI	Negative	0.1	NA	TRUE	Initial	23	0	Negative	YES	YES	42	F	Asian	Non-Hispanic or Latino/a or Latinx	Washington	NA	NA	NA	NA	NA	NA
1920	BioRad	HSV-2	Negative	< 0.2	AI	Negative	0.1	NA	TRUE	Initial	23	0	Negative	YES	YES	42	F	Asian	Non-Hispanic or Latino/a or Latinx	Washington	NA	NA	NA	NA	NA	NA
1919	Roche	HSV-1	Negative	0.031	COI	Negative	0.031	NA	FALSE	Initial	23	0	Negative	NA	NA	26	M	Asian	Non-Hispanic or Latino/a or Latinx	Washington	NA	NA	NA	NA	NA	NA
1919	Roche	HSV-2	Negative	0.095	COI	Negative	0.095	NA	FALSE	Initial	23	0	Negative	NA	NA	26	M	Asian	Non-Hispanic or Latino/a or Latinx	Washington	NA	NA	NA	NA	NA	NA
1919	DiaSorin	HSV-1	Negative	7.6499999999999999E-2	Index	Negative	0.0765	NA	FALSE	Initial	23	0	Negative	NA	NA	26	M	Asian	Non-Hispanic or Latino/a or Latinx	Washington	NA	NA	NA	NA	NA	NA
1919	DiaSorin	HSV-2	Negative	7.9899999999999999E-2	Index	Negative	0.0799	NA	FALSE	Initial	23	0	Negative	NA	NA	26	M	Asian	Non-Hispanic or Latino/a or Latinx	Washington	NA	NA	NA	NA	NA	NA
1919	BioRad	HSV-1	Negative	0.2	AI	Negative	0.2	NA	FALSE	Initial	23	0	Negative	NA	NA	26	M	Asian	Non-Hispanic or Latino/a or Latinx	Washington	NA	NA	NA	NA	NA	NA
1919	BioRad	HSV-2	Negative	< 0.2	AI	Negative	0.1	NA	TRUE	Initial	23	0	Negative	NA	NA	26	M	Asian	Non-Hispanic or Latino/a or Latinx	Washington	NA	NA	NA	NA	NA	NA
1918	Roche	HSV-1	Positive	22.57	COI	Positive	22.57	NA	FALSE	Initial	23	1	Positive	NA	NA	31	F	White	Non-Hispanic or Latino/a or Latinx	Washington	NA	NA	NA	NA	NA	NA
1918	Roche	HSV-2	Negative	0.103	COI	Negative	0.103	NA	FALSE	Initial	23	1	Negative	NA	NA	31	F	White	Non-Hispanic or Latino/a or Latinx	Washington	NA	NA	NA	NA	NA	NA
1918	DiaSorin	HSV-1	Positive	17	Index	Positive	17	NA	FALSE	Initial	23	1	Positive	NA	NA	31	F	White	Non-Hispanic or Latino/a or Latinx	Washington	NA	NA	NA	NA	NA	NA
1918	DiaSorin	HSV-2	Negative	5.5300000000000002E-2	Index	Negative	0.0553	NA	FALSE	Initial	23	1	Negative	NA	NA	31	F	White	Non-Hispanic or Latino/a or Latinx	Washington	NA	NA	NA	NA	NA	NA
1918	BioRad	HSV-1	Positive	3.4	AI	Positive	3.4	NA	FALSE	Initial	23	1	Positive	NA	NA	31	F	White	Non-Hispanic or Latino/a or Latinx	Washington	NA	NA	NA	NA	NA	NA
1918	BioRad	HSV-2	Negative	< 0.2	AI	Negative	0.1	NA	TRUE	Initial	23	1	Negative	NA	NA	31	F	White	Non-Hispanic or Latino/a or Latinx	Washington	NA	NA	NA	NA	NA	NA
1917	Roche	HSV-1	Negative	0.033	COI	Negative	0.033	NA	FALSE	Initial	23	0	Negative	NA	NA	73	M	White	Non-Hispanic or Latino/a or Latinx	Washington	NA	NA	NA	NA	NA	NA
1917	Roche	HSV-2	Negative	0.103	COI	Negative	0.103	NA	FALSE	Initial	23	0	Negative	NA	NA	73	M	White	Non-Hispanic or Latino/a or Latinx	Washington	NA	NA	NA	NA	NA	NA
1917	DiaSorin	HSV-1	Negative	7.5300000000000006E-2	Index	Negative	0.0753	NA	FALSE	Initial	23	0	Negative	NA	NA	73	M	White	Non-Hispanic or Latino/a or Latinx	Washington	NA	NA	NA	NA	NA	NA
1917	DiaSorin	HSV-2	Negative	5.6599999999999998E-2	Index	Negative	0.0566	NA	FALSE	Initial	23	0	Negative	NA	NA	73	M	White	Non-Hispanic or Latino/a or Latinx	Washington	NA	NA	NA	NA	NA	NA
1917	BioRad	HSV-1	Negative	< 0.2	AI	Negative	0.1	NA	TRUE	Initial	23	0	Negative	NA	NA	73	M	White	Non-Hispanic or Latino/a or Latinx	Washington	NA	NA	NA	NA	NA	NA
1917	BioRad	HSV-2	Negative	< 0.2	AI	Negative	0.1	NA	TRUE	Initial	23	0	Negative	NA	NA	73	M	White	Non-Hispanic or Latino/a or Latinx	Washington	NA	NA	NA	NA	NA	NA
1916	Roche	HSV-1	Negative	0.036	COI	Negative	0.036	NA	FALSE	Initial	23	0	Negative	YES	NA	27	F	White	Non-Hispanic or Latino/a or Latinx	Washington	NA	NA	NA	NA	NA	NA
1916	Roche	HSV-2	Negative	0.103	COI	Negative	0.103	NA	FALSE	Initial	23	0	Negative	YES	NA	27	F	White	Non-Hispanic or Latino/a or Latinx	Washington	NA	NA	NA	NA	NA	NA
1916	DiaSorin	HSV-1	Negative	0.104	Index	Negative	0.104	NA	FALSE	Initial	23	0	Negative	YES	NA	27	F	White	Non-Hispanic or Latino/a or Latinx	Washington	NA	NA	NA	NA	NA	NA
1916	DiaSorin	HSV-2	Positive	5.01	Index	Positive	5.01	NA	FALSE	Initial	23	0	Negative	YES	NA	27	F	White	Non-Hispanic or Latino/a or Latinx	Washington	NA	NA	NA	NA	NA	NA
1916	BioRad	HSV-1	Negative	< 0.2	AI	Negative	0.1	NA	TRUE	Initial	23	0	Negative	YES	NA	27	F	White	Non-Hispanic or Latino/a or Latinx	Washington	NA	NA	NA	NA	NA	NA
1916	BioRad	HSV-2	Positive	5.7	AI	Positive	5.7	NA	FALSE	Initial	23	0	Negative	YES	NA	27	F	White	Non-Hispanic or Latino/a or Latinx	Washington	NA	NA	NA	NA	NA	NA
1915	Roche	HSV-1	Negative	0.036	COI	Negative	0.036	NA	FALSE	Initial	23	2	Negative	NA	NA	50	M	Unavailable or Unknown	Unknown to patient	Washington	NA	NA	NA	NA	NA	NA
1915	Roche	HSV-2	Positive	92.85	COI	Positive	92.85	NA	FALSE	Initial	23	2	Positive	NA	NA	50	M	Unavailable or Unknown	Unknown to patient	Washington	NA	NA	NA	NA	NA	NA
1915	DiaSorin	HSV-1	Positive	1.52	Index	Positive	1.52	NA	FALSE	Initial	23	2	Negative	NA	NA	50	M	Unavailable or Unknown	Unknown to patient	Washington	NA	NA	NA	NA	NA	NA
1915	DiaSorin	HSV-2	Positive	12.9	Index	Positive	12.9	NA	FALSE	Initial	23	2	Positive	NA	NA	50	M	Unavailable or Unknown	Unknown to patient	Washington	NA	NA	NA	NA	NA	NA
1915	BioRad	HSV-1	Negative	< 0.2	AI	Negative	0.1	NA	TRUE	Initial	23	2	Negative	NA	NA	50	M	Unavailable or Unknown	Unknown to patient	Washington	NA	NA	NA	NA	NA	NA
1915	BioRad	HSV-2	Positive	> 8.0	AI	Positive	8.1	NA	TRUE	Initial	23	2	Positive	NA	NA	50	M	Unavailable or Unknown	Unknown to patient	Washington	NA	NA	NA	NA	NA	NA
1914	Roche	HSV-1	Negative	0.036	COI	Negative	0.036	NA	FALSE	Initial	23	0	Negative	NA	NA	23	F	White	Hispanic or Latino/a or Latinx	Washington	NA	NA	NA	NA	NA	NA
1914	Roche	HSV-2	Negative	0.11	COI	Negative	0.11	NA	FALSE	Initial	23	0	Negative	NA	NA	23	F	White	Hispanic or Latino/a or Latinx	Washington	NA	NA	NA	NA	NA	NA
1914	DiaSorin	HSV-1	Negative	0.41099999999999998	Index	Negative	0.411	NA	FALSE	Initial	23	0	Negative	NA	NA	23	F	White	Hispanic or Latino/a or Latinx	Washington	NA	NA	NA	NA	NA	NA
1914	DiaSorin	HSV-2	Negative	0.129	Index	Negative	0.129	NA	FALSE	Initial	23	0	Negative	NA	NA	23	F	White	Hispanic or Latino/a or Latinx	Washington	NA	NA	NA	NA	NA	NA
1914	BioRad	HSV-1	Negative	0.2	AI	Negative	0.2	NA	FALSE	Initial	23	0	Negative	NA	NA	23	F	White	Hispanic or Latino/a or Latinx	Washington	NA	NA	NA	NA	NA	NA
1914	BioRad	HSV-2	Negative	< 0.2	AI	Negative	0.1	NA	TRUE	Initial	23	0	Negative	NA	NA	23	F	White	Hispanic or Latino/a or Latinx	Washington	NA	NA	NA	NA	NA	NA
1913	Roche	HSV-1	Negative	0.034	COI	Negative	0.034	NA	FALSE	Initial	23	0	Negative	NA	NA	60	M	Unavailable or Unknown	Unknown to patient	Washington	NA	NA	NA	NA	NA	NA
1913	Roche	HSV-2	Negative	0.105	COI	Negative	0.105	NA	FALSE	Initial	23	0	Negative	NA	NA	60	M	Unavailable or Unknown	Unknown to patient	Washington	NA	NA	NA	NA	NA	NA
1913	DiaSorin	HSV-1	Negative	0.157	Index	Negative	0.157	NA	FALSE	Initial	23	0	Negative	NA	NA	60	M	Unavailable or Unknown	Unknown to patient	Washington	NA	NA	NA	NA	NA	NA
1913	DiaSorin	HSV-2	Negative	7.2300000000000003E-2	Index	Negative	0.0723	NA	FALSE	Initial	23	0	Negative	NA	NA	60	M	Unavailable or Unknown	Unknown to patient	Washington	NA	NA	NA	NA	NA	NA
1913	BioRad	HSV-1	Negative	< 0.2	AI	Negative	0.1	NA	TRUE	Initial	23	0	Negative	NA	NA	60	M	Unavailable or Unknown	Unknown to patient	Washington	NA	NA	NA	NA	NA	NA
1913	BioRad	HSV-2	Negative	< 0.2	AI	Negative	0.1	NA	TRUE	Initial	23	0	Negative	NA	NA	60	M	Unavailable or Unknown	Unknown to patient	Washington	NA	NA	NA	NA	NA	NA
1912	Roche	HSV-1	Positive	53.22	COI	Positive	53.22	NA	FALSE	Initial	23	3	Positive	NA	NA	65	F	White	Non-Hispanic or Latino/a or Latinx	Washington	NA	NA	NA	NA	NA	NA
1912	Roche	HSV-2	Positive	76.11	COI	Positive	76.11	NA	FALSE	Initial	23	3	Positive	NA	NA	65	F	White	Non-Hispanic or Latino/a or Latinx	Washington	NA	NA	NA	NA	NA	NA
1912	DiaSorin	HSV-1	Positive	37	Index	Positive	37	NA	FALSE	Initial	23	3	Positive	NA	NA	65	F	White	Non-Hispanic or Latino/a or Latinx	Washington	NA	NA	NA	NA	NA	NA
1912	DiaSorin	HSV-2	Positive	20.6	Index	Positive	20.6	NA	FALSE	Initial	23	3	Positive	NA	NA	65	F	White	Non-Hispanic or Latino/a or Latinx	Washington	NA	NA	NA	NA	NA	NA
1912	BioRad	HSV-1	Positive	7.6	AI	Positive	7.6	NA	FALSE	Initial	23	3	Positive	NA	NA	65	F	White	Non-Hispanic or Latino/a or Latinx	Washington	NA	NA	NA	NA	NA	NA
1912	BioRad	HSV-2	Positive	> 8.0	AI	Positive	8.1	NA	TRUE	Initial	23	3	Positive	NA	NA	65	F	White	Non-Hispanic or Latino/a or Latinx	Washington	NA	NA	NA	NA	NA	NA
1911	Roche	HSV-1	Positive	11.98	COI	Positive	11.98	NA	FALSE	Initial	23	1	Positive	NA	NA	44	F	Black or African-American	Unknown to patient	Georgia	NA	NA	NA	NA	NA	NA
1911	Roche	HSV-2	Negative	0.107	COI	Negative	0.107	NA	FALSE	Initial	23	1	Negative	NA	NA	44	F	Black or African-American	Unknown to patient	Georgia	NA	NA	NA	NA	NA	NA
1911	DiaSorin	HSV-1	Positive	28.8	Index	Positive	28.8	NA	FALSE	Initial	23	1	Positive	NA	NA	44	F	Black or African-American	Unknown to patient	Georgia	NA	NA	NA	NA	NA	NA
1911	DiaSorin	HSV-2	Negative	0.14499999999999999	Index	Negative	0.145	NA	FALSE	Initial	23	1	Negative	NA	NA	44	F	Black or African-American	Unknown to patient	Georgia	NA	NA	NA	NA	NA	NA
1911	BioRad	HSV-1	Positive	4.3	AI	Positive	4.3	NA	FALSE	Initial	23	1	Positive	NA	NA	44	F	Black or African-American	Unknown to patient	Georgia	NA	NA	NA	NA	NA	NA
1911	BioRad	HSV-2	Negative	< 0.2	AI	Negative	0.1	NA	TRUE	Initial	23	1	Negative	NA	NA	44	F	Black or African-American	Unknown to patient	Georgia	NA	NA	NA	NA	NA	NA
1910	Roche	HSV-1	Negative	0.036	COI	Negative	0.036	NA	FALSE	Initial	23	0	Negative	NA	NA	21	F	White	Non-Hispanic or Latino/a or Latinx	Washington	NA	NA	NA	NA	NA	NA
1910	Roche	HSV-2	Negative	0.106	COI	Negative	0.106	NA	FALSE	Initial	23	0	Negative	NA	NA	21	F	White	Non-Hispanic or Latino/a or Latinx	Washington	NA	NA	NA	NA	NA	NA
1910	DiaSorin	HSV-1	Negative	0.153	Index	Negative	0.153	NA	FALSE	Initial	23	0	Negative	NA	NA	21	F	White	Non-Hispanic or Latino/a or Latinx	Washington	NA	NA	NA	NA	NA	NA
1910	DiaSorin	HSV-2	Negative	6.8199999999999997E-2	Index	Negative	0.0682	NA	FALSE	Initial	23	0	Negative	NA	NA	21	F	White	Non-Hispanic or Latino/a or Latinx	Washington	NA	NA	NA	NA	NA	NA
1910	BioRad	HSV-1	Negative	< 0.2	AI	Negative	0.1	NA	TRUE	Initial	23	0	Negative	NA	NA	21	F	White	Non-Hispanic or Latino/a or Latinx	Washington	NA	NA	NA	NA	NA	NA
1910	BioRad	HSV-2	Negative	< 0.2	AI	Negative	0.1	NA	TRUE	Initial	23	0	Negative	NA	NA	21	F	White	Non-Hispanic or Latino/a or Latinx	Washington	NA	NA	NA	NA	NA	NA
1909	Roche	HSV-1	Positive	30.54	COI	Positive	30.54	NA	FALSE	Initial	23	1	Positive	NA	NA	22	F	White	Non-Hispanic or Latino/a or Latinx	Washington	NA	NA	NA	NA	NA	NA
1909	Roche	HSV-2	Negative	0.105	COI	Negative	0.105	NA	FALSE	Initial	23	1	Negative	NA	NA	22	F	White	Non-Hispanic or Latino/a or Latinx	Washington	NA	NA	NA	NA	NA	NA
1909	DiaSorin	HSV-1	Positive	57.7	Index	Positive	57.7	NA	FALSE	Initial	23	1	Positive	NA	NA	22	F	White	Non-Hispanic or Latino/a or Latinx	Washington	NA	NA	NA	NA	NA	NA
1909	DiaSorin	HSV-2	Negative	5.1299999999999998E-2	Index	Negative	0.0513	NA	FALSE	Initial	23	1	Negative	NA	NA	22	F	White	Non-Hispanic or Latino/a or Latinx	Washington	NA	NA	NA	NA	NA	NA
1909	BioRad	HSV-1	Positive	6.5	AI	Positive	6.5	NA	FALSE	Initial	23	1	Positive	NA	NA	22	F	White	Non-Hispanic or Latino/a or Latinx	Washington	NA	NA	NA	NA	NA	NA
1909	BioRad	HSV-2	Negative	< 0.2	AI	Negative	0.1	NA	TRUE	Initial	23	1	Negative	NA	NA	22	F	White	Non-Hispanic or Latino/a or Latinx	Washington	NA	NA	NA	NA	NA	NA
1908	Roche	HSV-1	Negative	0.103	COI	Negative	0.103	NA	FALSE	Initial	23	1	Positive	NA	NA	70	M	Asian	Non-Hispanic or Latino/a or Latinx	Washington	NA	NA	NA	NA	NA	NA
1908	Roche	HSV-2	Negative	0.097	COI	Negative	0.097	NA	FALSE	Initial	23	1	Negative	NA	NA	70	M	Asian	Non-Hispanic or Latino/a or Latinx	Washington	NA	NA	NA	NA	NA	NA
1908	DiaSorin	HSV-1	Positive	1.32	Index	Positive	1.32	NA	FALSE	Initial	23	1	Positive	NA	NA	70	M	Asian	Non-Hispanic or Latino/a or Latinx	Washington	NA	NA	NA	NA	NA	NA
1908	DiaSorin	HSV-2	Negative	0.52800000000000002	Index	Negative	0.528	NA	FALSE	Initial	23	1	Negative	NA	NA	70	M	Asian	Non-Hispanic or Latino/a or Latinx	Washington	NA	NA	NA	NA	NA	NA
1908	BioRad	HSV-1	Negative	0.3	AI	Negative	0.3	NA	FALSE	Initial	23	1	Positive	NA	NA	70	M	Asian	Non-Hispanic or Latino/a or Latinx	Washington	NA	NA	NA	NA	NA	NA
1908	BioRad	HSV-2	Negative	< 0.2	AI	Negative	0.1	NA	TRUE	Initial	23	1	Negative	NA	NA	70	M	Asian	Non-Hispanic or Latino/a or Latinx	Washington	NA	NA	NA	NA	NA	NA
1907	Roche	HSV-1	Negative	0.037	COI	Negative	0.037	NA	FALSE	Initial	23	0	Negative	NA	NA	24	F	Asian	Non-Hispanic or Latino/a or Latinx	Washington	NA	NA	NA	NA	NA	NA
1907	Roche	HSV-2	Negative	0.114	COI	Negative	0.114	NA	FALSE	Initial	23	0	Negative	NA	NA	24	F	Asian	Non-Hispanic or Latino/a or Latinx	Washington	NA	NA	NA	NA	NA	NA
1907	DiaSorin	HSV-1	Negative	0.40699999999999997	Index	Negative	0.407	NA	FALSE	Initial	23	0	Negative	NA	NA	24	F	Asian	Non-Hispanic or Latino/a or Latinx	Washington	NA	NA	NA	NA	NA	NA
1907	DiaSorin	HSV-2	Negative	0.745	Index	Negative	0.745	NA	FALSE	Initial	23	0	Negative	NA	NA	24	F	Asian	Non-Hispanic or Latino/a or Latinx	Washington	NA	NA	NA	NA	NA	NA
1907	BioRad	HSV-1	Negative	< 0.2	AI	Negative	0.1	NA	TRUE	Initial	23	0	Negative	NA	NA	24	F	Asian	Non-Hispanic or Latino/a or Latinx	Washington	NA	NA	NA	NA	NA	NA
1907	BioRad	HSV-2	Negative	< 0.2	AI	Negative	0.1	NA	TRUE	Initial	23	0	Negative	NA	NA	24	F	Asian	Non-Hispanic or Latino/a or Latinx	Washington	NA	NA	NA	NA	NA	NA
1906	Roche	HSV-1	Positive	37.77	COI	Positive	37.77	NA	FALSE	Initial	23	1	Positive	YES	NA	42	F	White	Hispanic or Latino/a or Latinx	California	NA	NA	NA	NA	NA	NA
1906	Roche	HSV-2	Negative	0.109	COI	Negative	0.109	NA	FALSE	Initial	23	1	Negative	YES	NA	42	F	White	Hispanic or Latino/a or Latinx	California	NA	NA	NA	NA	NA	NA
1906	DiaSorin	HSV-1	Positive	48.6	Index	Positive	48.6	NA	FALSE	Initial	23	1	Positive	YES	NA	42	F	White	Hispanic or Latino/a or Latinx	California	NA	NA	NA	NA	NA	NA
1906	DiaSorin	HSV-2	Negative	4.1799999999999997E-2	Index	Negative	0.0418	NA	FALSE	Initial	23	1	Negative	YES	NA	42	F	White	Hispanic or Latino/a or Latinx	California	NA	NA	NA	NA	NA	NA
1906	BioRad	HSV-1	Positive	> 8.0	AI	Positive	8.1	NA	TRUE	Initial	23	1	Positive	YES	NA	42	F	White	Hispanic or Latino/a or Latinx	California	NA	NA	NA	NA	NA	NA
1906	BioRad	HSV-2	Negative	< 0.2	AI	Negative	0.1	NA	TRUE	Initial	23	1	Negative	YES	NA	42	F	White	Hispanic or Latino/a or Latinx	California	NA	NA	NA	NA	NA	NA
1905	Roche	HSV-1	Negative	0.038	COI	Negative	0.038	NA	FALSE	Initial	23	2	Negative	YES	NA	63	F	White	Non-Hispanic or Latino/a or Latinx	Washington	NA	NA	NA	NA	NA	NA
1905	Roche	HSV-2	Positive	80.02	COI	Positive	80.02	NA	FALSE	Initial	23	2	Positive	YES	NA	63	F	White	Non-Hispanic or Latino/a or Latinx	Washington	NA	NA	NA	NA	NA	NA
1905	DiaSorin	HSV-1	Negative	0.184	Index	Negative	0.184	NA	FALSE	Initial	23	2	Negative	YES	NA	63	F	White	Non-Hispanic or Latino/a or Latinx	Washington	NA	NA	NA	NA	NA	NA
1905	DiaSorin	HSV-2	Positive	8.16	Index	Positive	8.16	NA	FALSE	Initial	23	2	Positive	YES	NA	63	F	White	Non-Hispanic or Latino/a or Latinx	Washington	NA	NA	NA	NA	NA	NA
1905	BioRad	HSV-1	Negative	< 0.2	AI	Negative	0.1	NA	TRUE	Initial	23	2	Negative	YES	NA	63	F	White	Non-Hispanic or Latino/a or Latinx	Washington	NA	NA	NA	NA	NA	NA
1905	BioRad	HSV-2	Positive	> 8.0	AI	Positive	8.1	NA	TRUE	Initial	23	2	Positive	YES	NA	63	F	White	Non-Hispanic or Latino/a or Latinx	Washington	NA	NA	NA	NA	NA	NA
1904	Roche	HSV-1	Negative	0.038	COI	Negative	0.038	NA	FALSE	Initial	23	2	Negative	NA	NA	68	M	White	Non-Hispanic or Latino/a or Latinx	Washington	NA	NA	NA	NA	NA	NA
1904	DiaSorin	HSV-1	Negative	9.6699999999999994E-2	Index	Negative	0.0967	NA	FALSE	Initial	23	2	Negative	NA	NA	68	M	White	Non-Hispanic or Latino/a or Latinx	Washington	NA	NA	NA	NA	NA	NA
1904	DiaSorin	HSV-2	Positive	22.1	Index	Positive	22.1	NA	FALSE	Initial	23	2	Positive	NA	NA	68	M	White	Non-Hispanic or Latino/a or Latinx	Washington	NA	NA	NA	NA	NA	NA
1904	BioRad	HSV-1	Negative	0.3	AI	Negative	0.3	NA	FALSE	Initial	23	2	Negative	NA	NA	68	M	White	Non-Hispanic or Latino/a or Latinx	Washington	NA	NA	NA	NA	NA	NA
1904	BioRad	HSV-2	Positive	> 8.0	AI	Positive	8.1	NA	TRUE	Initial	23	2	Positive	NA	NA	68	M	White	Non-Hispanic or Latino/a or Latinx	Washington	NA	NA	NA	NA	NA	NA
1903	Roche	HSV-1	Negative	0.036	COI	Negative	0.036	NA	FALSE	Initial	23	0	Negative	NA	NA	27	F	White	Non-Hispanic or Latino/a or Latinx	Washington	NA	NA	NA	NA	NA	NA
1903	Roche	HSV-2	Negative	0.127	COI	Negative	0.127	NA	FALSE	Initial	23	0	Negative	NA	NA	27	F	White	Non-Hispanic or Latino/a or Latinx	Washington	NA	NA	NA	NA	NA	NA
1903	DiaSorin	HSV-1	Negative	0.14199999999999999	Index	Negative	0.142	NA	FALSE	Initial	23	0	Negative	NA	NA	27	F	White	Non-Hispanic or Latino/a or Latinx	Washington	NA	NA	NA	NA	NA	NA
1903	DiaSorin	HSV-2	Negative	6.8099999999999994E-2	Index	Negative	0.0681	NA	FALSE	Initial	23	0	Negative	NA	NA	27	F	White	Non-Hispanic or Latino/a or Latinx	Washington	NA	NA	NA	NA	NA	NA
1903	BioRad	HSV-1	Negative	< 0.2	AI	Negative	0.1	NA	TRUE	Initial	23	0	Negative	NA	NA	27	F	White	Non-Hispanic or Latino/a or Latinx	Washington	NA	NA	NA	NA	NA	NA
1903	BioRad	HSV-2	Negative	< 0.2	AI	Negative	0.1	NA	TRUE	Initial	23	0	Negative	NA	NA	27	F	White	Non-Hispanic or Latino/a or Latinx	Washington	NA	NA	NA	NA	NA	NA
1902	Roche	HSV-1	Positive	2.11	COI	Positive	2.11	NA	FALSE	Initial	23	3	Positive	NA	NA	71	M	Alaska Native	Non-Hispanic or Latino/a or Latinx	Alaska	NA	NA	NA	NA	NA	NA
1902	Roche	HSV-2	Positive	12.96	COI	Positive	12.96	NA	FALSE	Initial	23	3	Positive	NA	NA	71	M	Alaska Native	Non-Hispanic or Latino/a or Latinx	Alaska	NA	NA	NA	NA	NA	NA
1902	DiaSorin	HSV-1	Positive	>62.2	Index	Positive	62.3	NA	TRUE	Initial	23	3	Positive	NA	NA	71	M	Alaska Native	Non-Hispanic or Latino/a or Latinx	Alaska	NA	NA	NA	NA	NA	NA
1902	DiaSorin	HSV-2	Positive	1.3	Index	Positive	1.3	NA	FALSE	Initial	23	3	Positive	NA	NA	71	M	Alaska Native	Non-Hispanic or Latino/a or Latinx	Alaska	NA	NA	NA	NA	NA	NA
1902	BioRad	HSV-1	Positive	> 8.0	AI	Positive	8.1	NA	TRUE	Initial	23	3	Positive	NA	NA	71	M	Alaska Native	Non-Hispanic or Latino/a or Latinx	Alaska	NA	NA	NA	NA	NA	NA
1902	BioRad	HSV-2	Positive	> 8.0	AI	Positive	8.1	NA	TRUE	Initial	23	3	Positive	NA	NA	71	M	Alaska Native	Non-Hispanic or Latino/a or Latinx	Alaska	NA	NA	NA	NA	NA	NA
1901	Roche	HSV-1	Positive	8.9	COI	Positive	8.9	NA	FALSE	Initial	23	1	Positive	NA	NA	67	F	Asian	Non-Hispanic or Latino/a or Latinx	Washington	NA	NA	NA	NA	NA	NA
1901	Roche	HSV-2	Negative	0.104	COI	Negative	0.104	NA	FALSE	Initial	23	1	Negative	NA	NA	67	F	Asian	Non-Hispanic or Latino/a or Latinx	Washington	NA	NA	NA	NA	NA	NA
1901	DiaSorin	HSV-1	Positive	52.6	Index	Positive	52.6	NA	FALSE	Initial	23	1	Positive	NA	NA	67	F	Asian	Non-Hispanic or Latino/a or Latinx	Washington	NA	NA	NA	NA	NA	NA
1901	DiaSorin	HSV-2	Negative	0.113	Index	Negative	0.113	NA	FALSE	Initial	23	1	Negative	NA	NA	67	F	Asian	Non-Hispanic or Latino/a or Latinx	Washington	NA	NA	NA	NA	NA	NA
1901	BioRad	HSV-1	Positive	> 8.0	AI	Positive	8.1	NA	TRUE	Initial	23	1	Positive	NA	NA	67	F	Asian	Non-Hispanic or Latino/a or Latinx	Washington	NA	NA	NA	NA	NA	NA
1901	BioRad	HSV-2	Negative	< 0.2	AI	Negative	0.1	NA	TRUE	Initial	23	1	Negative	NA	NA	67	F	Asian	Non-Hispanic or Latino/a or Latinx	Washington	NA	NA	NA	NA	NA	NA
1900	Roche	HSV-1	Positive	13.93	COI	Positive	13.93	NA	FALSE	Initial	23	3	Positive	NA	NA	46	F	White	Non-Hispanic or Latino/a or Latinx	Washington	NA	NA	NA	NA	NA	NA
1900	Roche	HSV-2	Positive	51.86	COI	Positive	51.86	NA	FALSE	Initial	23	3	Positive	NA	NA	46	F	White	Non-Hispanic or Latino/a or Latinx	Washington	NA	NA	NA	NA	NA	NA
1900	DiaSorin	HSV-1	Positive	57.9	Index	Positive	57.9	NA	FALSE	Initial	23	3	Positive	NA	NA	46	F	White	Non-Hispanic or Latino/a or Latinx	Washington	NA	NA	NA	NA	NA	NA
1900	DiaSorin	HSV-2	Positive	4.1900000000000004	Index	Positive	4.19	NA	FALSE	Initial	23	3	Positive	NA	NA	46	F	White	Non-Hispanic or Latino/a or Latinx	Washington	NA	NA	NA	NA	NA	NA
1900	BioRad	HSV-1	Positive	> 8.0	AI	Positive	8.1	NA	TRUE	Initial	23	3	Positive	NA	NA	46	F	White	Non-Hispanic or Latino/a or Latinx	Washington	NA	NA	NA	NA	NA	NA
1900	BioRad	HSV-2	Positive	5.5	AI	Positive	5.5	NA	FALSE	Initial	23	3	Positive	NA	NA	46	F	White	Non-Hispanic or Latino/a or Latinx	Washington	NA	NA	NA	NA	NA	NA
1899	DiaSorin	HSV-1	Negative	0.108	Index	Negative	0.108	NA	FALSE	Initial	23	0	Negative	NA	NA	27	F	White	Non-Hispanic or Latino/a or Latinx	Washington	NA	NA	NA	NA	NA	NA
1899	DiaSorin	HSV-2	Negative	3.2800000000000003E-2	Index	Negative	0.0328	NA	FALSE	Initial	23	0	Negative	NA	NA	27	F	White	Non-Hispanic or Latino/a or Latinx	Washington	NA	NA	NA	NA	NA	NA
1899	BioRad	HSV-1	Negative	< 0.2	AI	Negative	0.1	NA	TRUE	Initial	23	0	Negative	NA	NA	27	F	White	Non-Hispanic or Latino/a or Latinx	Washington	NA	NA	NA	NA	NA	NA
1899	BioRad	HSV-2	Negative	< 0.2	AI	Negative	0.1	NA	TRUE	Initial	23	0	Negative	NA	NA	27	F	White	Non-Hispanic or Latino/a or Latinx	Washington	NA	NA	NA	NA	NA	NA
1898	Roche	HSV-1	Negative	0.031	COI	Negative	0.031	NA	FALSE	Initial	23	0	Negative	NA	NA	35	M	Asian	Non-Hispanic or Latino/a or Latinx	Washington	NA	NA	NA	NA	NA	NA
1898	Roche	HSV-2	Negative	0.104	COI	Negative	0.104	NA	FALSE	Initial	23	0	Negative	NA	NA	35	M	Asian	Non-Hispanic or Latino/a or Latinx	Washington	NA	NA	NA	NA	NA	NA
1898	DiaSorin	HSV-1	Negative	0.8	Index	Negative	0.8	NA	FALSE	Initial	23	0	Negative	NA	NA	35	M	Asian	Non-Hispanic or Latino/a or Latinx	Washington	NA	NA	NA	NA	NA	NA
1898	DiaSorin	HSV-2	Negative	0.105	Index	Negative	0.105	NA	FALSE	Initial	23	0	Negative	NA	NA	35	M	Asian	Non-Hispanic or Latino/a or Latinx	Washington	NA	NA	NA	NA	NA	NA
1898	BioRad	HSV-1	Negative	0.4	AI	Negative	0.4	NA	FALSE	Initial	23	0	Negative	NA	NA	35	M	Asian	Non-Hispanic or Latino/a or Latinx	Washington	NA	NA	NA	NA	NA	NA
1898	BioRad	HSV-2	Negative	< 0.2	AI	Negative	0.1	NA	TRUE	Initial	23	0	Negative	NA	NA	35	M	Asian	Non-Hispanic or Latino/a or Latinx	Washington	NA	NA	NA	NA	NA	NA
1897	Roche	HSV-1	Negative	0.036	COI	Negative	0.036	NA	FALSE	Initial	23	0	Negative	NA	NA	28	F	White	Non-Hispanic or Latino/a or Latinx	Washington	NA	NA	NA	NA	NA	NA
1897	Roche	HSV-2	Negative	0.105	COI	Negative	0.105	NA	FALSE	Initial	23	0	Negative	NA	NA	28	F	White	Non-Hispanic or Latino/a or Latinx	Washington	NA	NA	NA	NA	NA	NA
1897	DiaSorin	HSV-1	Negative	0.20599999999999999	Index	Negative	0.206	NA	FALSE	Initial	23	0	Negative	NA	NA	28	F	White	Non-Hispanic or Latino/a or Latinx	Washington	NA	NA	NA	NA	NA	NA
1897	DiaSorin	HSV-2	Positive	1.21	Index	Positive	1.21	NA	FALSE	Initial	23	0	Negative	NA	NA	28	F	White	Non-Hispanic or Latino/a or Latinx	Washington	NA	NA	NA	NA	NA	NA
1897	BioRad	HSV-1	Negative	0.2	AI	Negative	0.2	NA	FALSE	Initial	23	0	Negative	NA	NA	28	F	White	Non-Hispanic or Latino/a or Latinx	Washington	NA	NA	NA	NA	NA	NA
1897	BioRad	HSV-2	Negative	< 0.2	AI	Negative	0.1	NA	TRUE	Initial	23	0	Negative	NA	NA	28	F	White	Non-Hispanic or Latino/a or Latinx	Washington	NA	NA	NA	NA	NA	NA
1896	Roche	HSV-1	Negative	0.039	COI	Negative	0.039	NA	FALSE	Initial	23	2	Negative	NA	NA	46	M	White	Non-Hispanic or Latino/a or Latinx	Washington	NA	NA	NA	NA	NA	NA
1896	Roche	HSV-2	Positive	48.92	COI	Positive	48.92	NA	FALSE	Initial	23	2	Positive	NA	NA	46	M	White	Non-Hispanic or Latino/a or Latinx	Washington	NA	NA	NA	NA	NA	NA
1896	DiaSorin	HSV-1	Equivocal	0.91200000000000003	Index	Equivocal	0.935	Initial	FALSE	Initial	23	2	Negative	NA	NA	46	M	White	Non-Hispanic or Latino/a or Latinx	Washington	NA	NA	NA	NA	NA	NA
1896	DiaSorin	HSV-2	Positive	11	Index	Positive	11	NA	FALSE	Initial	23	2	Positive	NA	NA	46	M	White	Non-Hispanic or Latino/a or Latinx	Washington	NA	NA	NA	NA	NA	NA
1896	DiaSorin	HSV-1	Equivocal	0.93899999999999995	Index	Equivocal	0.939	RPT	FALSE	Initial	23	2	Negative	NA	NA	46	M	White	Non-Hispanic or Latino/a or Latinx	Washington	NA	NA	NA	NA	NA	NA
1896	DiaSorin	HSV-1	Equivocal	0.93500000000000005	Index	Equivocal	0.935	RPT	FALSE	Initial	23	2	Negative	NA	NA	46	M	White	Non-Hispanic or Latino/a or Latinx	Washington	NA	NA	NA	NA	NA	NA
1896	BioRad	HSV-1	Negative	0.2	AI	Negative	0.2	NA	FALSE	Initial	23	2	Negative	NA	NA	46	M	White	Non-Hispanic or Latino/a or Latinx	Washington	NA	NA	NA	NA	NA	NA
1896	BioRad	HSV-2	Positive	5.6	AI	Positive	5.6	NA	FALSE	Initial	23	2	Positive	NA	NA	46	M	White	Non-Hispanic or Latino/a or Latinx	Washington	NA	NA	NA	NA	NA	NA
1895	Roche	HSV-1	Negative	0.035	COI	Negative	0.035	NA	FALSE	Initial	23	0	Negative	NA	NA	23	F	White	Non-Hispanic or Latino/a or Latinx	Washington	NA	NA	NA	NA	NA	NA
1895	Roche	HSV-2	Negative	0.106	COI	Negative	0.106	NA	FALSE	Initial	23	0	Negative	NA	NA	23	F	White	Non-Hispanic or Latino/a or Latinx	Washington	NA	NA	NA	NA	NA	NA
1895	DiaSorin	HSV-1	Negative	0.60699999999999998	Index	Negative	0.607	NA	FALSE	Initial	23	0	Negative	NA	NA	23	F	White	Non-Hispanic or Latino/a or Latinx	Washington	NA	NA	NA	NA	NA	NA
1895	DiaSorin	HSV-2	Negative	6.59E-2	Index	Negative	0.0659	NA	FALSE	Initial	23	0	Negative	NA	NA	23	F	White	Non-Hispanic or Latino/a or Latinx	Washington	NA	NA	NA	NA	NA	NA
1895	BioRad	HSV-1	Negative	< 0.2	AI	Negative	0.1	NA	TRUE	Initial	23	0	Negative	NA	NA	23	F	White	Non-Hispanic or Latino/a or Latinx	Washington	NA	NA	NA	NA	NA	NA
1895	BioRad	HSV-2	Negative	< 0.2	AI	Negative	0.1	NA	TRUE	Initial	23	0	Negative	NA	NA	23	F	White	Non-Hispanic or Latino/a or Latinx	Washington	NA	NA	NA	NA	NA	NA
1894	Roche	HSV-1	Positive	62.07	COI	Positive	62.07	NA	FALSE	Initial	23	1	Positive	NA	NA	59	M	White	Non-Hispanic or Latino/a or Latinx	Washington	NA	NA	NA	NA	NA	NA
1894	Roche	HSV-2	Negative	0.102	COI	Negative	0.102	NA	FALSE	Initial	23	1	Negative	NA	NA	59	M	White	Non-Hispanic or Latino/a or Latinx	Washington	NA	NA	NA	NA	NA	NA
1894	DiaSorin	HSV-1	Positive	55.4	Index	Positive	55.4	NA	FALSE	Initial	23	1	Positive	NA	NA	59	M	White	Non-Hispanic or Latino/a or Latinx	Washington	NA	NA	NA	NA	NA	NA
1894	DiaSorin	HSV-2	Negative	0.245	Index	Negative	0.245	NA	FALSE	Initial	23	1	Negative	NA	NA	59	M	White	Non-Hispanic or Latino/a or Latinx	Washington	NA	NA	NA	NA	NA	NA
1894	BioRad	HSV-1	Positive	> 8.0	AI	Positive	8.1	NA	TRUE	Initial	23	1	Positive	NA	NA	59	M	White	Non-Hispanic or Latino/a or Latinx	Washington	NA	NA	NA	NA	NA	NA
1894	BioRad	HSV-2	Negative	< 0.2	AI	Negative	0.1	NA	TRUE	Initial	23	1	Negative	NA	NA	59	M	White	Non-Hispanic or Latino/a or Latinx	Washington	NA	NA	NA	NA	NA	NA
1893	Roche	HSV-1	Negative	0.035	COI	Negative	0.035	NA	FALSE	Initial	23	0	Negative	NA	NA	31	F	Asian	Non-Hispanic or Latino/a or Latinx	Washington	NA	NA	NA	NA	NA	NA
1893	Roche	HSV-2	Negative	0.103	COI	Negative	0.103	NA	FALSE	Initial	23	0	Negative	NA	NA	31	F	Asian	Non-Hispanic or Latino/a or Latinx	Washington	NA	NA	NA	NA	NA	NA
1893	DiaSorin	HSV-1	Negative	9.6600000000000005E-2	Index	Negative	0.0966	NA	FALSE	Initial	23	0	Negative	NA	NA	31	F	Asian	Non-Hispanic or Latino/a or Latinx	Washington	NA	NA	NA	NA	NA	NA
1893	DiaSorin	HSV-2	Negative	8.6999999999999994E-2	Index	Negative	0.087	NA	FALSE	Initial	23	0	Negative	NA	NA	31	F	Asian	Non-Hispanic or Latino/a or Latinx	Washington	NA	NA	NA	NA	NA	NA
1893	BioRad	HSV-1	Negative	< 0.2	AI	Negative	0.1	NA	TRUE	Initial	23	0	Negative	NA	NA	31	F	Asian	Non-Hispanic or Latino/a or Latinx	Washington	NA	NA	NA	NA	NA	NA
1893	BioRad	HSV-2	Negative	< 0.2	AI	Negative	0.1	NA	TRUE	Initial	23	0	Negative	NA	NA	31	F	Asian	Non-Hispanic or Latino/a or Latinx	Washington	NA	NA	NA	NA	NA	NA
1892	Roche	HSV-1	Positive	7.88	COI	Positive	7.88	NA	FALSE	Initial	23	3	Positive	YES	NA	56	M	Asian	Non-Hispanic or Latino/a or Latinx	Washington	NA	NA	NA	NA	NA	NA
1892	Roche	HSV-2	Positive	1.01	COI	Positive	1.01	NA	FALSE	Initial	23	3	Positive	YES	NA	56	M	Asian	Non-Hispanic or Latino/a or Latinx	Washington	NA	NA	NA	NA	NA	NA
1892	DiaSorin	HSV-1	Positive	39.4	Index	Positive	39.4	NA	FALSE	Initial	23	3	Positive	YES	NA	56	M	Asian	Non-Hispanic or Latino/a or Latinx	Washington	NA	NA	NA	NA	NA	NA
1892	DiaSorin	HSV-2	Equivocal	1.08	Index	Equivocal	1.07	Initial	FALSE	Initial	23	3	Positive	YES	NA	56	M	Asian	Non-Hispanic or Latino/a or Latinx	Washington	NA	NA	NA	NA	NA	NA
1892	DiaSorin	HSV-2	Equivocal	1.07	Index	Equivocal	1.07	RPT	FALSE	Initial	23	3	Positive	YES	NA	56	M	Asian	Non-Hispanic or Latino/a or Latinx	Washington	NA	NA	NA	NA	NA	NA
1892	DiaSorin	HSV-2	Equivocal	1.03	Index	Equivocal	1.03	RPT	FALSE	Initial	23	3	Positive	YES	NA	56	M	Asian	Non-Hispanic or Latino/a or Latinx	Washington	NA	NA	NA	NA	NA	NA
1892	BioRad	HSV-1	Positive	7.9	AI	Positive	7.9	NA	FALSE	Initial	23	3	Positive	YES	NA	56	M	Asian	Non-Hispanic or Latino/a or Latinx	Washington	NA	NA	NA	NA	NA	NA
1892	BioRad	HSV-2	Positive	5.0999999999999996	AI	Positive	5.1	NA	FALSE	Initial	23	3	Positive	YES	NA	56	M	Asian	Non-Hispanic or Latino/a or Latinx	Washington	NA	NA	NA	NA	NA	NA
1891	Roche	HSV-1	Positive	18.93	COI	Positive	18.93	NA	FALSE	Initial	23	3	Positive	NA	NA	38	F	White	Non-Hispanic or Latino/a or Latinx	Washington	NA	NA	NA	NA	NA	NA
1891	Roche	HSV-2	Positive	49.18	COI	Positive	49.18	NA	FALSE	Initial	23	3	Positive	NA	NA	38	F	White	Non-Hispanic or Latino/a or Latinx	Washington	NA	NA	NA	NA	NA	NA
1891	DiaSorin	HSV-1	Positive	32	Index	Positive	32	NA	FALSE	Initial	23	3	Positive	NA	NA	38	F	White	Non-Hispanic or Latino/a or Latinx	Washington	NA	NA	NA	NA	NA	NA
1891	DiaSorin	HSV-2	Positive	4.84	Index	Positive	4.84	NA	FALSE	Initial	23	3	Positive	NA	NA	38	F	White	Non-Hispanic or Latino/a or Latinx	Washington	NA	NA	NA	NA	NA	NA
1891	BioRad	HSV-1	Positive	> 8.0	AI	Positive	8.1	NA	TRUE	Initial	23	3	Positive	NA	NA	38	F	White	Non-Hispanic or Latino/a or Latinx	Washington	NA	NA	NA	NA	NA	NA
1891	BioRad	HSV-2	Positive	> 8.0	AI	Positive	8.1	NA	TRUE	Initial	23	3	Positive	NA	NA	38	F	White	Non-Hispanic or Latino/a or Latinx	Washington	NA	NA	NA	NA	NA	NA
1890	DiaSorin	HSV-1	Negative	0.28299999999999997	Index	Negative	0.283	NA	FALSE	Initial	23	0	Negative	NA	NA	21	M	Asian	Non-Hispanic or Latino/a or Latinx	Washington	NA	NA	NA	NA	NA	NA
1890	DiaSorin	HSV-2	Positive	1.1000000000000001	Index	Positive	1.1	NA	FALSE	Initial	23	0	Negative	NA	NA	21	M	Asian	Non-Hispanic or Latino/a or Latinx	Washington	NA	NA	NA	NA	NA	NA
1890	BioRad	HSV-1	Negative	< 0.2	AI	Negative	0.1	NA	TRUE	Initial	23	0	Negative	NA	NA	21	M	Asian	Non-Hispanic or Latino/a or Latinx	Washington	NA	NA	NA	NA	NA	NA
1890	BioRad	HSV-2	Negative	< 0.2	AI	Negative	0.1	NA	TRUE	Initial	23	0	Negative	NA	NA	21	M	Asian	Non-Hispanic or Latino/a or Latinx	Washington	NA	NA	NA	NA	NA	NA
1889	DiaSorin	HSV-1	Positive	27.4	Index	Positive	27.4	NA	FALSE	Initial	23	3	Positive	NA	NA	60	F	American Indian or Native Alaskan	Non-Hispanic or Latino/a or Latinx	Washington	NA	NA	NA	NA	NA	NA
1889	DiaSorin	HSV-2	Positive	11.3	Index	Positive	11.3	NA	FALSE	Initial	23	3	Positive	NA	NA	60	F	American Indian or Native Alaskan	Non-Hispanic or Latino/a or Latinx	Washington	NA	NA	NA	NA	NA	NA
1889	BioRad	HSV-1	Positive	> 8.0	AI	Positive	8.1	NA	TRUE	Initial	23	3	Positive	NA	NA	60	F	American Indian or Native Alaskan	Non-Hispanic or Latino/a or Latinx	Washington	NA	NA	NA	NA	NA	NA
1889	BioRad	HSV-2	Positive	> 8.0	AI	Positive	8.1	NA	TRUE	Initial	23	3	Positive	NA	NA	60	F	American Indian or Native Alaskan	Non-Hispanic or Latino/a or Latinx	Washington	NA	NA	NA	NA	NA	NA
1888	Roche	HSV-1	Positive	4.41	COI	Positive	4.41	NA	FALSE	Initial	23	3	Positive	YES	NA	30	F	Black or African-American	Non-Hispanic or Latino/a or Latinx	Washington	NA	NA	NA	NA	NA	NA
1888	Roche	HSV-2	Positive	47.25	COI	Positive	47.25	NA	FALSE	Initial	23	3	Positive	YES	NA	30	F	Black or African-American	Non-Hispanic or Latino/a or Latinx	Washington	NA	NA	NA	NA	NA	NA
1888	DiaSorin	HSV-1	Positive	6.84	Index	Positive	6.84	NA	FALSE	Initial	23	3	Positive	YES	NA	30	F	Black or African-American	Non-Hispanic or Latino/a or Latinx	Washington	NA	NA	NA	NA	NA	NA
1888	DiaSorin	HSV-2	Positive	12.8	Index	Positive	12.8	NA	FALSE	Initial	23	3	Positive	YES	NA	30	F	Black or African-American	Non-Hispanic or Latino/a or Latinx	Washington	NA	NA	NA	NA	NA	NA
1888	BioRad	HSV-1	Positive	2.0	AI	Positive	2	NA	FALSE	Initial	23	3	Positive	YES	NA	30	F	Black or African-American	Non-Hispanic or Latino/a or Latinx	Washington	NA	NA	NA	NA	NA	NA
1888	BioRad	HSV-2	Positive	8.0	AI	Positive	8	NA	FALSE	Initial	23	3	Positive	YES	NA	30	F	Black or African-American	Non-Hispanic or Latino/a or Latinx	Washington	NA	NA	NA	NA	NA	NA
1887	Roche	HSV-1	Negative	0.038	COI	Negative	0.038	NA	FALSE	Initial	23	0	Negative	NA	NA	32	F	White	Non-Hispanic or Latino/a or Latinx	Washington	NA	NA	NA	NA	NA	NA
1887	Roche	HSV-2	Negative	0.111	COI	Negative	0.111	NA	FALSE	Initial	23	0	Negative	NA	NA	32	F	White	Non-Hispanic or Latino/a or Latinx	Washington	NA	NA	NA	NA	NA	NA
1887	DiaSorin	HSV-1	Negative	0.83899999999999997	Index	Negative	0.839	NA	FALSE	Initial	23	0	Negative	NA	NA	32	F	White	Non-Hispanic or Latino/a or Latinx	Washington	NA	NA	NA	NA	NA	NA
1887	DiaSorin	HSV-2	Negative	0.622	Index	Negative	0.622	NA	FALSE	Initial	23	0	Negative	NA	NA	32	F	White	Non-Hispanic or Latino/a or Latinx	Washington	NA	NA	NA	NA	NA	NA
1887	BioRad	HSV-1	Negative	0.4	AI	Negative	0.4	NA	FALSE	Initial	23	0	Negative	NA	NA	32	F	White	Non-Hispanic or Latino/a or Latinx	Washington	NA	NA	NA	NA	NA	NA
1887	BioRad	HSV-2	Negative	< 0.2	AI	Negative	0.1	NA	TRUE	Initial	23	0	Negative	NA	NA	32	F	White	Non-Hispanic or Latino/a or Latinx	Washington	NA	NA	NA	NA	NA	NA
1886	Roche	HSV-1	Negative	0.169	COI	Negative	0.169	NA	FALSE	Initial	23	2	Negative	NA	NA	63	F	White	Non-Hispanic or Latino/a or Latinx	Washington	NA	NA	NA	NA	NA	NA
1886	Roche	HSV-2	Positive	206.2	COI	Positive	206.2	NA	FALSE	Initial	23	2	Positive	NA	NA	63	F	White	Non-Hispanic or Latino/a or Latinx	Washington	NA	NA	NA	NA	NA	NA
1886	DiaSorin	HSV-1	Positive	1.62	Index	Positive	1.62	NA	FALSE	Initial	23	2	Negative	NA	NA	63	F	White	Non-Hispanic or Latino/a or Latinx	Washington	NA	NA	NA	NA	NA	NA
1886	DiaSorin	HSV-2	Positive	>23.6	Index	Positive	23.7	NA	TRUE	Initial	23	2	Positive	NA	NA	63	F	White	Non-Hispanic or Latino/a or Latinx	Washington	NA	NA	NA	NA	NA	NA
1886	BioRad	HSV-1	Negative	< 0.2	AI	Negative	0.1	NA	TRUE	Initial	23	2	Negative	NA	NA	63	F	White	Non-Hispanic or Latino/a or Latinx	Washington	NA	NA	NA	NA	NA	NA
1886	BioRad	HSV-2	Positive	> 8.0	AI	Positive	8.1	NA	TRUE	Initial	23	2	Positive	NA	NA	63	F	White	Non-Hispanic or Latino/a or Latinx	Washington	NA	NA	NA	NA	NA	NA
1885	Roche	HSV-1	Negative	0.035	COI	Negative	0.035	NA	FALSE	Initial	23	2	Negative	NA	NA	41	F	White	Non-Hispanic or Latino/a or Latinx	Washington	NA	NA	NA	NA	NA	NA
1885	DiaSorin	HSV-1	Negative	0.41099999999999998	Index	Negative	0.411	NA	FALSE	Initial	23	2	Negative	NA	NA	41	F	White	Non-Hispanic or Latino/a or Latinx	Washington	NA	NA	NA	NA	NA	NA
1885	DiaSorin	HSV-2	Positive	3.17	Index	Positive	3.17	NA	FALSE	Initial	23	2	Positive	NA	NA	41	F	White	Non-Hispanic or Latino/a or Latinx	Washington	NA	NA	NA	NA	NA	NA
1885	BioRad	HSV-1	Negative	< 0.2	AI	Negative	0.1	NA	TRUE	Initial	23	2	Negative	NA	NA	41	F	White	Non-Hispanic or Latino/a or Latinx	Washington	NA	NA	NA	NA	NA	NA
1885	BioRad	HSV-2	Positive	2.2999999999999998	AI	Positive	2.3	NA	FALSE	Initial	23	2	Positive	NA	NA	41	F	White	Non-Hispanic or Latino/a or Latinx	Washington	NA	NA	NA	NA	NA	NA
1884	Roche	HSV-1	Positive	1.61	COI	Positive	1.61	NA	FALSE	Initial	23	1	Positive	NA	NA	67	F	American Indian	Non-Hispanic or Latino/a or Latinx	Washington	NA	NA	NA	NA	NA	NA
1884	Roche	HSV-2	Negative	0.107	COI	Negative	0.107	NA	FALSE	Initial	23	1	Negative	NA	NA	67	F	American Indian	Non-Hispanic or Latino/a or Latinx	Washington	NA	NA	NA	NA	NA	NA
1884	DiaSorin	HSV-1	Positive	47.4	Index	Positive	47.4	NA	FALSE	Initial	23	1	Positive	NA	NA	67	F	American Indian	Non-Hispanic or Latino/a or Latinx	Washington	NA	NA	NA	NA	NA	NA
1884	DiaSorin	HSV-2	Negative	5.1700000000000003E-2	Index	Negative	0.0517	NA	FALSE	Initial	23	1	Negative	NA	NA	67	F	American Indian	Non-Hispanic or Latino/a or Latinx	Washington	NA	NA	NA	NA	NA	NA
1884	BioRad	HSV-1	Positive	7.6	AI	Positive	7.6	NA	FALSE	Initial	23	1	Positive	NA	NA	67	F	American Indian	Non-Hispanic or Latino/a or Latinx	Washington	NA	NA	NA	NA	NA	NA
1884	BioRad	HSV-2	Negative	< 0.2	AI	Negative	0.1	NA	TRUE	Initial	23	1	Negative	NA	NA	67	F	American Indian	Non-Hispanic or Latino/a or Latinx	Washington	NA	NA	NA	NA	NA	NA
1883	Roche	HSV-1	Negative	0.716	COI	Negative	0.716	NA	FALSE	Initial	23	0	Negative	NA	NA	40	M	White	Non-Hispanic or Latino/a or Latinx	Washington	NA	NA	NA	NA	NA	NA
1883	Roche	HSV-2	Negative	0.107	COI	Negative	0.107	NA	FALSE	Initial	23	0	Negative	NA	NA	40	M	White	Non-Hispanic or Latino/a or Latinx	Washington	NA	NA	NA	NA	NA	NA
1883	DiaSorin	HSV-1	Negative	0.13800000000000001	Index	Negative	0.138	NA	FALSE	Initial	23	0	Negative	NA	NA	40	M	White	Non-Hispanic or Latino/a or Latinx	Washington	NA	NA	NA	NA	NA	NA
1883	DiaSorin	HSV-2	Equivocal	0.90500000000000003	Index	Negative	0.892	Initial	FALSE	Initial	23	0	Negative	NA	NA	40	M	White	Non-Hispanic or Latino/a or Latinx	Washington	NA	NA	NA	NA	NA	NA
1883	DiaSorin	HSV-2	Negative	0.89100000000000001	Index	Negative	0.891	RPT	FALSE	Initial	23	0	Negative	NA	NA	40	M	White	Non-Hispanic or Latino/a or Latinx	Washington	NA	NA	NA	NA	NA	NA
1883	DiaSorin	HSV-2	Negative	0.89200000000000002	Index	Negative	0.892	RPT	FALSE	Initial	23	0	Negative	NA	NA	40	M	White	Non-Hispanic or Latino/a or Latinx	Washington	NA	NA	NA	NA	NA	NA
1883	BioRad	HSV-1	Negative	0.2	AI	Negative	0.2	NA	FALSE	Initial	23	0	Negative	NA	NA	40	M	White	Non-Hispanic or Latino/a or Latinx	Washington	NA	NA	NA	NA	NA	NA
1883	BioRad	HSV-2	Negative	< 0.2	AI	Negative	0.1	NA	TRUE	Initial	23	0	Negative	NA	NA	40	M	White	Non-Hispanic or Latino/a or Latinx	Washington	NA	NA	NA	NA	NA	NA
1882	Roche	HSV-1	Negative	0.032	COI	Negative	0.032	NA	FALSE	Initial	23	0	Negative	NA	NA	16	F	White	Non-Hispanic or Latino/a or Latinx	Washington	NA	NA	NA	NA	NA	NA
1882	Roche	HSV-2	Negative	0.096	COI	Negative	0.096	NA	FALSE	Initial	23	0	Negative	NA	NA	16	F	White	Non-Hispanic or Latino/a or Latinx	Washington	NA	NA	NA	NA	NA	NA
1882	DiaSorin	HSV-1	Negative	<0.0100	Index	Negative	0.009	NA	TRUE	Initial	23	0	Negative	NA	NA	16	F	White	Non-Hispanic or Latino/a or Latinx	Washington	NA	NA	NA	NA	NA	NA
1882	DiaSorin	HSV-2	Negative	4.6399999999999997E-2	Index	Negative	0.0464	NA	FALSE	Initial	23	0	Negative	NA	NA	16	F	White	Non-Hispanic or Latino/a or Latinx	Washington	NA	NA	NA	NA	NA	NA
1882	BioRad	HSV-1	Negative	< 0.2	AI	Negative	0.1	NA	TRUE	Initial	23	0	Negative	NA	NA	16	F	White	Non-Hispanic or Latino/a or Latinx	Washington	NA	NA	NA	NA	NA	NA
1882	BioRad	HSV-2	Negative	< 0.2	AI	Negative	0.1	NA	TRUE	Initial	23	0	Negative	NA	NA	16	F	White	Non-Hispanic or Latino/a or Latinx	Washington	NA	NA	NA	NA	NA	NA
1881	Roche	HSV-1	Negative	0.04	COI	Negative	0.04	NA	FALSE	Initial	23	2	Negative	NA	NA	67	M	White	Non-Hispanic or Latino/a or Latinx	Washington	NA	NA	NA	NA	NA	NA
1881	Roche	HSV-2	Positive	376.4	COI	Positive	376.4	NA	FALSE	Initial	23	2	Positive	NA	NA	67	M	White	Non-Hispanic or Latino/a or Latinx	Washington	NA	NA	NA	NA	NA	NA
1881	DiaSorin	HSV-1	Negative	<0.0100	Index	Negative	0.009	NA	TRUE	Initial	23	2	Negative	NA	NA	67	M	White	Non-Hispanic or Latino/a or Latinx	Washington	NA	NA	NA	NA	NA	NA
1881	DiaSorin	HSV-2	Positive	>23.6	Index	Positive	23.7	NA	TRUE	Initial	23	2	Positive	NA	NA	67	M	White	Non-Hispanic or Latino/a or Latinx	Washington	NA	NA	NA	NA	NA	NA
1881	BioRad	HSV-1	Negative	< 0.2	AI	Negative	0.1	NA	TRUE	Initial	23	2	Negative	NA	NA	67	M	White	Non-Hispanic or Latino/a or Latinx	Washington	NA	NA	NA	NA	NA	NA
1881	BioRad	HSV-2	Positive	> 8.0	AI	Positive	8.1	NA	TRUE	Initial	23	2	Positive	NA	NA	67	M	White	Non-Hispanic or Latino/a or Latinx	Washington	NA	NA	NA	NA	NA	NA
1880	Roche	HSV-1	Negative	0.035	COI	Negative	0.035	NA	FALSE	Initial	23	0	Negative	NA	NA	34	F	Asian	Non-Hispanic or Latino/a or Latinx	Washington	NA	NA	NA	NA	NA	NA
1880	Roche	HSV-2	Negative	0.108	COI	Negative	0.108	NA	FALSE	Initial	23	0	Negative	NA	NA	34	F	Asian	Non-Hispanic or Latino/a or Latinx	Washington	NA	NA	NA	NA	NA	NA
1880	DiaSorin	HSV-1	Negative	0.10299999999999999	Index	Negative	0.103	NA	FALSE	Initial	23	0	Negative	NA	NA	34	F	Asian	Non-Hispanic or Latino/a or Latinx	Washington	NA	NA	NA	NA	NA	NA
1880	DiaSorin	HSV-2	Negative	0.217	Index	Negative	0.217	NA	FALSE	Initial	23	0	Negative	NA	NA	34	F	Asian	Non-Hispanic or Latino/a or Latinx	Washington	NA	NA	NA	NA	NA	NA
1880	BioRad	HSV-1	Negative	< 0.2	AI	Negative	0.1	NA	TRUE	Initial	23	0	Negative	NA	NA	34	F	Asian	Non-Hispanic or Latino/a or Latinx	Washington	NA	NA	NA	NA	NA	NA
1880	BioRad	HSV-2	Negative	< 0.2	AI	Negative	0.1	NA	TRUE	Initial	23	0	Negative	NA	NA	34	F	Asian	Non-Hispanic or Latino/a or Latinx	Washington	NA	NA	NA	NA	NA	NA
1879	Roche	HSV-1	Negative	0.036	COI	Negative	0.036	NA	FALSE	Initial	23	0	Negative	NA	NA	30	F	White	Non-Hispanic or Latino/a or Latinx	Washington	NA	NA	NA	NA	NA	NA
1879	Roche	HSV-2	Negative	0.105	COI	Negative	0.105	NA	FALSE	Initial	23	0	Negative	NA	NA	30	F	White	Non-Hispanic or Latino/a or Latinx	Washington	NA	NA	NA	NA	NA	NA
1879	DiaSorin	HSV-1	Negative	<0.0100	Index	Negative	0.009	NA	TRUE	Initial	23	0	Negative	NA	NA	30	F	White	Non-Hispanic or Latino/a or Latinx	Washington	NA	NA	NA	NA	NA	NA
1879	DiaSorin	HSV-2	Negative	0.35899999999999999	Index	Negative	0.359	NA	FALSE	Initial	23	0	Negative	NA	NA	30	F	White	Non-Hispanic or Latino/a or Latinx	Washington	NA	NA	NA	NA	NA	NA
1879	BioRad	HSV-1	Negative	< 0.2	AI	Negative	0.1	NA	TRUE	Initial	23	0	Negative	NA	NA	30	F	White	Non-Hispanic or Latino/a or Latinx	Washington	NA	NA	NA	NA	NA	NA
1879	BioRad	HSV-2	Negative	0.3	AI	Negative	0.3	NA	FALSE	Initial	23	0	Negative	NA	NA	30	F	White	Non-Hispanic or Latino/a or Latinx	Washington	NA	NA	NA	NA	NA	NA
1878	Roche	HSV-1	Negative	0.04	COI	Negative	0.04	NA	FALSE	Initial	23	2	Negative	NA	NA	45	M	Black or African-American	Non-Hispanic or Latino/a or Latinx	Washington	NA	NA	NA	NA	NA	NA
1878	Roche	HSV-2	Positive	28.11	COI	Positive	28.11	NA	FALSE	Initial	23	2	Positive	NA	NA	45	M	Black or African-American	Non-Hispanic or Latino/a or Latinx	Washington	NA	NA	NA	NA	NA	NA
1878	DiaSorin	HSV-1	Negative	0.16300000000000001	Index	Negative	0.163	NA	FALSE	Initial	23	2	Negative	NA	NA	45	M	Black or African-American	Non-Hispanic or Latino/a or Latinx	Washington	NA	NA	NA	NA	NA	NA
1878	DiaSorin	HSV-2	Positive	2.96	Index	Positive	2.96	NA	FALSE	Initial	23	2	Positive	NA	NA	45	M	Black or African-American	Non-Hispanic or Latino/a or Latinx	Washington	NA	NA	NA	NA	NA	NA
1878	BioRad	HSV-1	Negative	< 0.2	AI	Negative	0.1	NA	TRUE	Initial	23	2	Negative	NA	NA	45	M	Black or African-American	Non-Hispanic or Latino/a or Latinx	Washington	NA	NA	NA	NA	NA	NA
1878	BioRad	HSV-2	Positive	7.3	AI	Positive	7.3	NA	FALSE	Initial	23	2	Positive	NA	NA	45	M	Black or African-American	Non-Hispanic or Latino/a or Latinx	Washington	NA	NA	NA	NA	NA	NA
1877	Roche	HSV-1	Negative	0.069	COI	Negative	0.069	NA	FALSE	Initial	23	2	Negative	NA	NA	58	F	White	Non-Hispanic or Latino/a or Latinx	Washington	NA	NA	NA	NA	NA	NA
1877	Roche	HSV-2	Positive	165.4	COI	Positive	165.4	NA	FALSE	Initial	23	2	Positive	NA	NA	58	F	White	Non-Hispanic or Latino/a or Latinx	Washington	NA	NA	NA	NA	NA	NA
1877	DiaSorin	HSV-1	Positive	6.18	Index	Positive	6.18	NA	FALSE	Initial	23	2	Negative	NA	NA	58	F	White	Non-Hispanic or Latino/a or Latinx	Washington	NA	NA	NA	NA	NA	NA
1877	DiaSorin	HSV-2	Positive	>23.6	Index	Positive	23.7	NA	TRUE	Initial	23	2	Positive	NA	NA	58	F	White	Non-Hispanic or Latino/a or Latinx	Washington	NA	NA	NA	NA	NA	NA
1877	BioRad	HSV-1	Positive	1.1	AI	Positive	1.1	NA	FALSE	Initial	23	2	Negative	NA	NA	58	F	White	Non-Hispanic or Latino/a or Latinx	Washington	NA	NA	NA	NA	NA	NA
1877	BioRad	HSV-2	Positive	> 8.0	AI	Positive	8.1	NA	TRUE	Initial	23	2	Positive	NA	NA	58	F	White	Non-Hispanic or Latino/a or Latinx	Washington	NA	NA	NA	NA	NA	NA
1876	Roche	HSV-1	Negative	0.036	COI	Negative	0.036	NA	FALSE	Initial	23	0	Negative	NA	NA	68	M	White	Non-Hispanic or Latino/a or Latinx	Alaska	NA	NA	NA	NA	NA	NA
1876	Roche	HSV-2	Negative	0.107	COI	Negative	0.107	NA	FALSE	Initial	23	0	Negative	NA	NA	68	M	White	Non-Hispanic or Latino/a or Latinx	Alaska	NA	NA	NA	NA	NA	NA
1876	DiaSorin	HSV-1	Negative	0.113	Index	Negative	0.113	NA	FALSE	Initial	23	0	Negative	NA	NA	68	M	White	Non-Hispanic or Latino/a or Latinx	Alaska	NA	NA	NA	NA	NA	NA
1876	DiaSorin	HSV-2	Negative	0.36599999999999999	Index	Negative	0.366	NA	FALSE	Initial	23	0	Negative	NA	NA	68	M	White	Non-Hispanic or Latino/a or Latinx	Alaska	NA	NA	NA	NA	NA	NA
1876	BioRad	HSV-1	Negative	< 0.2	AI	Negative	0.1	NA	TRUE	Initial	23	0	Negative	NA	NA	68	M	White	Non-Hispanic or Latino/a or Latinx	Alaska	NA	NA	NA	NA	NA	NA
1876	BioRad	HSV-2	Negative	< 0.2	AI	Negative	0.1	NA	TRUE	Initial	23	0	Negative	NA	NA	68	M	White	Non-Hispanic or Latino/a or Latinx	Alaska	NA	NA	NA	NA	NA	NA
1875	Roche	HSV-1	Positive	7.01	COI	Positive	7.01	NA	FALSE	Initial	23	1	Positive	NA	NA	74	M	White	Non-Hispanic or Latino/a or Latinx	Washington	NA	NA	NA	NA	NA	NA
1875	Roche	HSV-2	Negative	0.099	COI	Negative	0.099	NA	FALSE	Initial	23	1	Negative	NA	NA	74	M	White	Non-Hispanic or Latino/a or Latinx	Washington	NA	NA	NA	NA	NA	NA
1875	DiaSorin	HSV-1	Positive	>62.2	Index	Positive	62.3	NA	TRUE	Initial	23	1	Positive	NA	NA	74	M	White	Non-Hispanic or Latino/a or Latinx	Washington	NA	NA	NA	NA	NA	NA
1875	DiaSorin	HSV-2	Negative	5.33E-2	Index	Negative	0.0533	NA	FALSE	Initial	23	1	Negative	NA	NA	74	M	White	Non-Hispanic or Latino/a or Latinx	Washington	NA	NA	NA	NA	NA	NA
1875	BioRad	HSV-1	Positive	5.9	AI	Positive	5.9	NA	FALSE	Initial	23	1	Positive	NA	NA	74	M	White	Non-Hispanic or Latino/a or Latinx	Washington	NA	NA	NA	NA	NA	NA
1875	BioRad	HSV-2	Negative	< 0.2	AI	Negative	0.1	NA	TRUE	Initial	23	1	Negative	NA	NA	74	M	White	Non-Hispanic or Latino/a or Latinx	Washington	NA	NA	NA	NA	NA	NA
1874	Roche	HSV-1	Negative	0.038	COI	Negative	0.038	NA	FALSE	Initial	23	0	Negative	NA	NA	43	M	White	Non-Hispanic or Latino/a or Latinx	Washington	NA	NA	NA	NA	NA	NA
1874	Roche	HSV-2	Negative	0.11	COI	Negative	0.11	NA	FALSE	Initial	23	0	Negative	NA	NA	43	M	White	Non-Hispanic or Latino/a or Latinx	Washington	NA	NA	NA	NA	NA	NA
1874	DiaSorin	HSV-1	Negative	0.17100000000000001	Index	Negative	0.171	NA	FALSE	Initial	23	0	Negative	NA	NA	43	M	White	Non-Hispanic or Latino/a or Latinx	Washington	NA	NA	NA	NA	NA	NA
1874	DiaSorin	HSV-2	Negative	4.3200000000000002E-2	Index	Negative	0.0432	NA	FALSE	Initial	23	0	Negative	NA	NA	43	M	White	Non-Hispanic or Latino/a or Latinx	Washington	NA	NA	NA	NA	NA	NA
1874	BioRad	HSV-1	Negative	< 0.2	AI	Negative	0.1	NA	TRUE	Initial	23	0	Negative	NA	NA	43	M	White	Non-Hispanic or Latino/a or Latinx	Washington	NA	NA	NA	NA	NA	NA
1874	BioRad	HSV-2	Negative	< 0.2	AI	Negative	0.1	NA	TRUE	Initial	23	0	Negative	NA	NA	43	M	White	Non-Hispanic or Latino/a or Latinx	Washington	NA	NA	NA	NA	NA	NA
1873	DiaSorin	HSV-1	Positive	53.2	Index	Positive	53.2	NA	FALSE	Initial	23	3	Positive	NA	NA	75	M	White	Non-Hispanic or Latino/a or Latinx	Washington	NA	NA	NA	NA	NA	NA
1873	DiaSorin	HSV-2	Positive	3.97	Index	Positive	3.97	NA	FALSE	Initial	23	3	Positive	NA	NA	75	M	White	Non-Hispanic or Latino/a or Latinx	Washington	NA	NA	NA	NA	NA	NA
1873	BioRad	HSV-1	Positive	> 8.0	AI	Positive	8.1	NA	TRUE	Initial	23	3	Positive	NA	NA	75	M	White	Non-Hispanic or Latino/a or Latinx	Washington	NA	NA	NA	NA	NA	NA
1873	BioRad	HSV-2	Positive	> 8.0	AI	Positive	8.1	NA	TRUE	Initial	23	3	Positive	NA	NA	75	M	White	Non-Hispanic or Latino/a or Latinx	Washington	NA	NA	NA	NA	NA	NA
1872	Roche	HSV-1	Negative	0.035	COI	Negative	0.035	NA	FALSE	Initial	23	0	Negative	NA	NA	57	F	White	Non-Hispanic or Latino/a or Latinx	Washington	NA	NA	NA	NA	NA	NA
1872	Roche	HSV-2	Negative	0.105	COI	Negative	0.105	NA	FALSE	Initial	23	0	Negative	NA	NA	57	F	White	Non-Hispanic or Latino/a or Latinx	Washington	NA	NA	NA	NA	NA	NA
1872	DiaSorin	HSV-1	Negative	<0.0100	Index	Negative	0.009	NA	TRUE	Initial	23	0	Negative	NA	NA	57	F	White	Non-Hispanic or Latino/a or Latinx	Washington	NA	NA	NA	NA	NA	NA
1872	DiaSorin	HSV-2	Negative	0.747	Index	Negative	0.747	NA	FALSE	Initial	23	0	Negative	NA	NA	57	F	White	Non-Hispanic or Latino/a or Latinx	Washington	NA	NA	NA	NA	NA	NA
1872	BioRad	HSV-1	Negative	< 0.2	AI	Negative	0.1	NA	TRUE	Initial	23	0	Negative	NA	NA	57	F	White	Non-Hispanic or Latino/a or Latinx	Washington	NA	NA	NA	NA	NA	NA
1872	BioRad	HSV-2	Negative	< 0.2	AI	Negative	0.1	NA	TRUE	Initial	23	0	Negative	NA	NA	57	F	White	Non-Hispanic or Latino/a or Latinx	Washington	NA	NA	NA	NA	NA	NA
1871	Roche	HSV-1	Negative	0.317	COI	Negative	0.317	NA	FALSE	Initial	23	0	Negative	NA	YES	64	M	White	Non-Hispanic or Latino/a or Latinx	Washington	NA	NA	NA	NA	NA	NA
1871	Roche	HSV-2	Negative	0.11	COI	Negative	0.11	NA	FALSE	Initial	23	0	Negative	NA	YES	64	M	White	Non-Hispanic or Latino/a or Latinx	Washington	NA	NA	NA	NA	NA	NA
1871	DiaSorin	HSV-1	Negative	0.184	Index	Negative	0.184	NA	FALSE	Initial	23	0	Negative	NA	YES	64	M	White	Non-Hispanic or Latino/a or Latinx	Washington	NA	NA	NA	NA	NA	NA
1871	DiaSorin	HSV-2	Negative	3.5200000000000002E-2	Index	Negative	0.0352	NA	FALSE	Initial	23	0	Negative	NA	YES	64	M	White	Non-Hispanic or Latino/a or Latinx	Washington	NA	NA	NA	NA	NA	NA
1871	BioRad	HSV-1	Negative	0.2	AI	Negative	0.2	NA	FALSE	Initial	23	0	Negative	NA	YES	64	M	White	Non-Hispanic or Latino/a or Latinx	Washington	NA	NA	NA	NA	NA	NA
1871	BioRad	HSV-2	Negative	< 0.2	AI	Negative	0.1	NA	TRUE	Initial	23	0	Negative	NA	YES	64	M	White	Non-Hispanic or Latino/a or Latinx	Washington	NA	NA	NA	NA	NA	NA
1870	Roche	HSV-1	Positive	1.52	COI	Positive	1.52	NA	FALSE	Initial	23	3	Positive	NA	NA	63	M	Asian	Non-Hispanic or Latino/a or Latinx	Idaho	NA	NA	NA	NA	NA	NA
1870	Roche	HSV-2	Positive	46.07	COI	Positive	46.07	NA	FALSE	Initial	23	3	Positive	NA	NA	63	M	Asian	Non-Hispanic or Latino/a or Latinx	Idaho	NA	NA	NA	NA	NA	NA
1870	DiaSorin	HSV-1	Positive	23.7	Index	Positive	23.7	NA	FALSE	Initial	23	3	Positive	NA	NA	63	M	Asian	Non-Hispanic or Latino/a or Latinx	Idaho	NA	NA	NA	NA	NA	NA
1870	DiaSorin	HSV-2	Positive	5.69	Index	Positive	5.69	NA	FALSE	Initial	23	3	Positive	NA	NA	63	M	Asian	Non-Hispanic or Latino/a or Latinx	Idaho	NA	NA	NA	NA	NA	NA
1870	BioRad	HSV-1	Positive	3.4	AI	Positive	3.4	NA	FALSE	Initial	23	3	Positive	NA	NA	63	M	Asian	Non-Hispanic or Latino/a or Latinx	Idaho	NA	NA	NA	NA	NA	NA
1870	BioRad	HSV-2	Positive	3.8	AI	Positive	3.8	NA	FALSE	Initial	23	3	Positive	NA	NA	63	M	Asian	Non-Hispanic or Latino/a or Latinx	Idaho	NA	NA	NA	NA	NA	NA
1869	Roche	HSV-1	Negative	0.035	COI	Negative	0.035	NA	FALSE	Initial	23	0	Negative	YES	YES	39	M	White	Non-Hispanic or Latino/a or Latinx	Washington	NA	NA	NA	NA	NA	NA
1869	Roche	HSV-2	Negative	0.103	COI	Negative	0.103	NA	FALSE	Initial	23	0	Negative	YES	YES	39	M	White	Non-Hispanic or Latino/a or Latinx	Washington	NA	NA	NA	NA	NA	NA
1869	DiaSorin	HSV-1	Negative	<0.0100	Index	Negative	0.009	NA	TRUE	Initial	23	0	Negative	YES	YES	39	M	White	Non-Hispanic or Latino/a or Latinx	Washington	NA	NA	NA	NA	NA	NA
1869	DiaSorin	HSV-2	Negative	5.5100000000000003E-2	Index	Negative	0.0551	NA	FALSE	Initial	23	0	Negative	YES	YES	39	M	White	Non-Hispanic or Latino/a or Latinx	Washington	NA	NA	NA	NA	NA	NA
1869	BioRad	HSV-1	Negative	< 0.2	AI	Negative	0.1	NA	TRUE	Initial	23	0	Negative	YES	YES	39	M	White	Non-Hispanic or Latino/a or Latinx	Washington	NA	NA	NA	NA	NA	NA
1869	BioRad	HSV-2	Negative	< 0.2	AI	Negative	0.1	NA	TRUE	Initial	23	0	Negative	YES	YES	39	M	White	Non-Hispanic or Latino/a or Latinx	Washington	NA	NA	NA	NA	NA	NA
1868	Roche	HSV-1	Positive	3.29	COI	Positive	3.29	NA	FALSE	Initial	23	3	Positive	NA	NA	72	F	Unavailable or Unknown	Non-Hispanic or Latino/a or Latinx	Alaska	NA	NA	NA	NA	NA	NA
1868	Roche	HSV-2	Positive	34.32	COI	Positive	34.32	NA	FALSE	Initial	23	3	Positive	NA	NA	72	F	Unavailable or Unknown	Non-Hispanic or Latino/a or Latinx	Alaska	NA	NA	NA	NA	NA	NA
1868	DiaSorin	HSV-1	Positive	6.19	Index	Positive	6.19	NA	FALSE	Initial	23	3	Positive	NA	NA	72	F	Unavailable or Unknown	Non-Hispanic or Latino/a or Latinx	Alaska	NA	NA	NA	NA	NA	NA
1868	DiaSorin	HSV-2	Positive	3.12	Index	Positive	3.12	NA	FALSE	Initial	23	3	Positive	NA	NA	72	F	Unavailable or Unknown	Non-Hispanic or Latino/a or Latinx	Alaska	NA	NA	NA	NA	NA	NA
1868	BioRad	HSV-1	Positive	2.1	AI	Positive	2.1	NA	FALSE	Initial	23	3	Positive	NA	NA	72	F	Unavailable or Unknown	Non-Hispanic or Latino/a or Latinx	Alaska	NA	NA	NA	NA	NA	NA
1868	BioRad	HSV-2	Positive	> 8.0	AI	Positive	8.1	NA	TRUE	Initial	23	3	Positive	NA	NA	72	F	Unavailable or Unknown	Non-Hispanic or Latino/a or Latinx	Alaska	NA	NA	NA	NA	NA	NA
1867	Roche	HSV-1	Negative	0.039	COI	Negative	0.039	NA	FALSE	Initial	23	2	Negative	NA	NA	28	M	White	Non-Hispanic or Latino/a or Latinx	Washington	NA	NA	NA	NA	NA	NA
1867	Roche	HSV-2	Positive	107.1	COI	Positive	107.1	NA	FALSE	Initial	23	2	Positive	NA	NA	28	M	White	Non-Hispanic or Latino/a or Latinx	Washington	NA	NA	NA	NA	NA	NA
1867	DiaSorin	HSV-1	Negative	8.2799999999999999E-2	Index	Negative	0.0828	NA	FALSE	Initial	23	2	Negative	NA	NA	28	M	White	Non-Hispanic or Latino/a or Latinx	Washington	NA	NA	NA	NA	NA	NA
1867	DiaSorin	HSV-2	Positive	13.9	Index	Positive	13.9	NA	FALSE	Initial	23	2	Positive	NA	NA	28	M	White	Non-Hispanic or Latino/a or Latinx	Washington	NA	NA	NA	NA	NA	NA
1867	BioRad	HSV-1	Negative	< 0.2	AI	Negative	0.1	NA	TRUE	Initial	23	2	Negative	NA	NA	28	M	White	Non-Hispanic or Latino/a or Latinx	Washington	NA	NA	NA	NA	NA	NA
1867	BioRad	HSV-2	Positive	> 8.0	AI	Positive	8.1	NA	TRUE	Initial	23	2	Positive	NA	NA	28	M	White	Non-Hispanic or Latino/a or Latinx	Washington	NA	NA	NA	NA	NA	NA
1866	Roche	HSV-1	Negative	0.037	COI	Negative	0.037	NA	FALSE	Initial	23	2	Negative	NA	NA	45	M	Native Hawaiian or Pacific Islander	Non-Hispanic or Latino/a or Latinx	Washington	NA	NA	NA	NA	NA	NA
1866	Roche	HSV-2	Positive	14.65	COI	Positive	14.65	NA	FALSE	Initial	23	2	Positive	NA	NA	45	M	Native Hawaiian or Pacific Islander	Non-Hispanic or Latino/a or Latinx	Washington	NA	NA	NA	NA	NA	NA
1866	DiaSorin	HSV-1	Negative	0.10199999999999999	Index	Negative	0.102	NA	FALSE	Initial	23	2	Negative	NA	NA	45	M	Native Hawaiian or Pacific Islander	Non-Hispanic or Latino/a or Latinx	Washington	NA	NA	NA	NA	NA	NA
1866	DiaSorin	HSV-2	Positive	3.38	Index	Positive	3.38	NA	FALSE	Initial	23	2	Positive	NA	NA	45	M	Native Hawaiian or Pacific Islander	Non-Hispanic or Latino/a or Latinx	Washington	NA	NA	NA	NA	NA	NA
1866	BioRad	HSV-1	Negative	0.7	AI	Negative	0.7	NA	FALSE	Initial	23	2	Negative	NA	NA	45	M	Native Hawaiian or Pacific Islander	Non-Hispanic or Latino/a or Latinx	Washington	NA	NA	NA	NA	NA	NA
1866	BioRad	HSV-2	Positive	> 8.0	AI	Positive	8.1	NA	TRUE	Initial	23	2	Positive	NA	NA	45	M	Native Hawaiian or Pacific Islander	Non-Hispanic or Latino/a or Latinx	Washington	NA	NA	NA	NA	NA	NA
1865	Roche	HSV-1	Negative	0.035	COI	Negative	0.035	NA	FALSE	Initial	23	0	Negative	NA	NA	51	M	White	Non-Hispanic or Latino/a or Latinx	Oregon	NA	NA	NA	NA	NA	NA
1865	Roche	HSV-2	Negative	0.102	COI	Negative	0.102	NA	FALSE	Initial	23	0	Negative	NA	NA	51	M	White	Non-Hispanic or Latino/a or Latinx	Oregon	NA	NA	NA	NA	NA	NA
1865	DiaSorin	HSV-1	Negative	0.13900000000000001	Index	Negative	0.139	NA	FALSE	Initial	23	0	Negative	NA	NA	51	M	White	Non-Hispanic or Latino/a or Latinx	Oregon	NA	NA	NA	NA	NA	NA
1865	DiaSorin	HSV-2	Negative	8.9599999999999999E-2	Index	Negative	0.0896	NA	FALSE	Initial	23	0	Negative	NA	NA	51	M	White	Non-Hispanic or Latino/a or Latinx	Oregon	NA	NA	NA	NA	NA	NA
1865	BioRad	HSV-1	Negative	< 0.2	AI	Negative	0.1	NA	TRUE	Initial	23	0	Negative	NA	NA	51	M	White	Non-Hispanic or Latino/a or Latinx	Oregon	NA	NA	NA	NA	NA	NA
1865	BioRad	HSV-2	Negative	< 0.2	AI	Negative	0.1	NA	TRUE	Initial	23	0	Negative	NA	NA	51	M	White	Non-Hispanic or Latino/a or Latinx	Oregon	NA	NA	NA	NA	NA	NA
1864	Roche	HSV-1	Positive	1.24	COI	Positive	1.24	NA	FALSE	Initial	23	3	Positive	YES	NA	30	M	White	Non-Hispanic or Latino/a or Latinx	Oregon	NA	NA	NA	NA	NA	NA
1864	Roche	HSV-2	Positive	5.62	COI	Positive	5.62	NA	FALSE	Initial	23	3	Positive	YES	NA	30	M	White	Non-Hispanic or Latino/a or Latinx	Oregon	NA	NA	NA	NA	NA	NA
1864	DiaSorin	HSV-1	Positive	3.14	Index	Positive	3.14	NA	FALSE	Initial	23	3	Positive	YES	NA	30	M	White	Non-Hispanic or Latino/a or Latinx	Oregon	NA	NA	NA	NA	NA	NA
1864	DiaSorin	HSV-2	Positive	4.66	Index	Positive	4.66	NA	FALSE	Initial	23	3	Positive	YES	NA	30	M	White	Non-Hispanic or Latino/a or Latinx	Oregon	NA	NA	NA	NA	NA	NA
1864	BioRad	HSV-1	Negative	0.8	AI	Negative	0.8	NA	FALSE	Initial	23	3	Positive	YES	NA	30	M	White	Non-Hispanic or Latino/a or Latinx	Oregon	NA	NA	NA	NA	NA	NA
1864	BioRad	HSV-2	Positive	3.4	AI	Positive	3.4	NA	FALSE	Initial	23	3	Positive	YES	NA	30	M	White	Non-Hispanic or Latino/a or Latinx	Oregon	NA	NA	NA	NA	NA	NA
1863	Roche	HSV-1	Negative	0.039	COI	Negative	0.039	NA	FALSE	Initial	23	0	Negative	NA	NA	64	M	White	Non-Hispanic or Latino/a or Latinx	Washington	NA	NA	NA	NA	NA	NA
1863	Roche	HSV-2	Negative	0.112	COI	Negative	0.112	NA	FALSE	Initial	23	0	Negative	NA	NA	64	M	White	Non-Hispanic or Latino/a or Latinx	Washington	NA	NA	NA	NA	NA	NA
1863	DiaSorin	HSV-1	Negative	<0.0100	Index	Negative	0.009	NA	TRUE	Initial	23	0	Negative	NA	NA	64	M	White	Non-Hispanic or Latino/a or Latinx	Washington	NA	NA	NA	NA	NA	NA
1863	DiaSorin	HSV-2	Negative	5.8700000000000002E-2	Index	Negative	0.0587	NA	FALSE	Initial	23	0	Negative	NA	NA	64	M	White	Non-Hispanic or Latino/a or Latinx	Washington	NA	NA	NA	NA	NA	NA
1863	BioRad	HSV-1	Negative	< 0.2	AI	Negative	0.1	NA	TRUE	Initial	23	0	Negative	NA	NA	64	M	White	Non-Hispanic or Latino/a or Latinx	Washington	NA	NA	NA	NA	NA	NA
1863	BioRad	HSV-2	Negative	< 0.2	AI	Negative	0.1	NA	TRUE	Initial	23	0	Negative	NA	NA	64	M	White	Non-Hispanic or Latino/a or Latinx	Washington	NA	NA	NA	NA	NA	NA
1862	Roche	HSV-1	Negative	0.029	COI	Negative	0.029	NA	FALSE	Initial	23	0	Negative	NA	NA	20	M	Asian	Non-Hispanic or Latino/a or Latinx	Washington	NA	NA	NA	NA	NA	NA
1862	Roche	HSV-2	Negative	0.096	COI	Negative	0.096	NA	FALSE	Initial	23	0	Negative	NA	NA	20	M	Asian	Non-Hispanic or Latino/a or Latinx	Washington	NA	NA	NA	NA	NA	NA
1862	DiaSorin	HSV-1	Negative	3.2399999999999998E-2	Index	Negative	0.0324	NA	FALSE	Initial	23	0	Negative	NA	NA	20	M	Asian	Non-Hispanic or Latino/a or Latinx	Washington	NA	NA	NA	NA	NA	NA
1862	DiaSorin	HSV-2	Negative	0.73299999999999998	Index	Negative	0.733	NA	FALSE	Initial	23	0	Negative	NA	NA	20	M	Asian	Non-Hispanic or Latino/a or Latinx	Washington	NA	NA	NA	NA	NA	NA
1862	BioRad	HSV-1	Negative	< 0.2	AI	Negative	0.1	NA	TRUE	Initial	23	0	Negative	NA	NA	20	M	Asian	Non-Hispanic or Latino/a or Latinx	Washington	NA	NA	NA	NA	NA	NA
1862	BioRad	HSV-2	Negative	< 0.2	AI	Negative	0.1	NA	TRUE	Initial	23	0	Negative	NA	NA	20	M	Asian	Non-Hispanic or Latino/a or Latinx	Washington	NA	NA	NA	NA	NA	NA
1861	Roche	HSV-1	Negative	0.049	COI	Negative	0.049	NA	FALSE	Initial	23	0	Negative	NA	NA	23	F	Asian	Non-Hispanic or Latino/a or Latinx	Washington	NA	NA	NA	NA	NA	NA
1861	Roche	HSV-2	Negative	0.104	COI	Negative	0.104	NA	FALSE	Initial	23	0	Negative	NA	NA	23	F	Asian	Non-Hispanic or Latino/a or Latinx	Washington	NA	NA	NA	NA	NA	NA
1861	DiaSorin	HSV-1	Positive	2.7	Index	Positive	2.7	NA	FALSE	Initial	23	0	Negative	NA	NA	23	F	Asian	Non-Hispanic or Latino/a or Latinx	Washington	NA	NA	NA	NA	NA	NA
1861	DiaSorin	HSV-2	Negative	0.371	Index	Negative	0.371	NA	FALSE	Initial	23	0	Negative	NA	NA	23	F	Asian	Non-Hispanic or Latino/a or Latinx	Washington	NA	NA	NA	NA	NA	NA
1861	BioRad	HSV-1	Negative	0.4	AI	Negative	0.4	NA	FALSE	Initial	23	0	Negative	NA	NA	23	F	Asian	Non-Hispanic or Latino/a or Latinx	Washington	NA	NA	NA	NA	NA	NA
1861	BioRad	HSV-2	Negative	< 0.2	AI	Negative	0.1	NA	TRUE	Initial	23	0	Negative	NA	NA	23	F	Asian	Non-Hispanic or Latino/a or Latinx	Washington	NA	NA	NA	NA	NA	NA
1860	Roche	HSV-1	Positive	35.77	COI	Positive	35.77	NA	FALSE	Initial	23	1	Positive	NA	NA	66	F	Unavailable or Unknown	Unknown to patient	Washington	NA	NA	NA	NA	NA	NA
1860	Roche	HSV-2	Negative	0.103	COI	Negative	0.103	NA	FALSE	Initial	23	1	Negative	NA	NA	66	F	Unavailable or Unknown	Unknown to patient	Washington	NA	NA	NA	NA	NA	NA
1860	DiaSorin	HSV-1	Positive	53.7	Index	Positive	53.7	NA	FALSE	Initial	23	1	Positive	NA	NA	66	F	Unavailable or Unknown	Unknown to patient	Washington	NA	NA	NA	NA	NA	NA
1860	DiaSorin	HSV-2	Negative	7.5499999999999998E-2	Index	Negative	0.0755	NA	FALSE	Initial	23	1	Negative	NA	NA	66	F	Unavailable or Unknown	Unknown to patient	Washington	NA	NA	NA	NA	NA	NA
1860	BioRad	HSV-1	Positive	> 8.0	AI	Positive	8.1	NA	TRUE	Initial	23	1	Positive	NA	NA	66	F	Unavailable or Unknown	Unknown to patient	Washington	NA	NA	NA	NA	NA	NA
1860	BioRad	HSV-2	Negative	< 0.2	AI	Negative	0.1	NA	TRUE	Initial	23	1	Negative	NA	NA	66	F	Unavailable or Unknown	Unknown to patient	Washington	NA	NA	NA	NA	NA	NA
1859	Roche	HSV-1	Positive	55.51	COI	Positive	55.51	NA	FALSE	Initial	23	1	Positive	NA	NA	71	M	White	Non-Hispanic or Latino/a or Latinx	Washington	NA	NA	NA	NA	NA	NA
1859	Roche	HSV-2	Negative	0.108	COI	Negative	0.108	NA	FALSE	Initial	23	1	Negative	NA	NA	71	M	White	Non-Hispanic or Latino/a or Latinx	Washington	NA	NA	NA	NA	NA	NA
1859	DiaSorin	HSV-1	Positive	58.5	Index	Positive	58.5	NA	FALSE	Initial	23	1	Positive	NA	NA	71	M	White	Non-Hispanic or Latino/a or Latinx	Washington	NA	NA	NA	NA	NA	NA
1859	DiaSorin	HSV-2	Negative	0.26200000000000001	Index	Negative	0.262	NA	FALSE	Initial	23	1	Negative	NA	NA	71	M	White	Non-Hispanic or Latino/a or Latinx	Washington	NA	NA	NA	NA	NA	NA
1859	BioRad	HSV-1	Positive	> 8.0	AI	Positive	8.1	NA	TRUE	Initial	23	1	Positive	NA	NA	71	M	White	Non-Hispanic or Latino/a or Latinx	Washington	NA	NA	NA	NA	NA	NA
1859	BioRad	HSV-2	Negative	< 0.2	AI	Negative	0.1	NA	TRUE	Initial	23	1	Negative	NA	NA	71	M	White	Non-Hispanic or Latino/a or Latinx	Washington	NA	NA	NA	NA	NA	NA
1858	Roche	HSV-1	Positive	10.84	COI	Positive	10.84	NA	FALSE	Initial	23	3	Positive	NA	NA	70	F	White	Non-Hispanic or Latino/a or Latinx	Virginia	NA	NA	NA	NA	NA	NA
1858	Roche	HSV-2	Positive	177.1	COI	Positive	177.1	NA	FALSE	Initial	23	3	Positive	NA	NA	70	F	White	Non-Hispanic or Latino/a or Latinx	Virginia	NA	NA	NA	NA	NA	NA
1858	DiaSorin	HSV-1	Positive	6.51	Index	Positive	6.51	NA	FALSE	Initial	23	3	Positive	NA	NA	70	F	White	Non-Hispanic or Latino/a or Latinx	Virginia	NA	NA	NA	NA	NA	NA
1858	DiaSorin	HSV-2	Positive	14.9	Index	Positive	14.9	NA	FALSE	Initial	23	3	Positive	NA	NA	70	F	White	Non-Hispanic or Latino/a or Latinx	Virginia	NA	NA	NA	NA	NA	NA
1858	BioRad	HSV-1	Positive	1.5	AI	Positive	1.5	NA	FALSE	Initial	23	3	Positive	NA	NA	70	F	White	Non-Hispanic or Latino/a or Latinx	Virginia	NA	NA	NA	NA	NA	NA
1858	BioRad	HSV-2	Positive	> 8.0	AI	Positive	8.1	NA	TRUE	Initial	23	3	Positive	NA	NA	70	F	White	Non-Hispanic or Latino/a or Latinx	Virginia	NA	NA	NA	NA	NA	NA
1857	Roche	HSV-1	Negative	0.031	COI	Negative	0.031	NA	FALSE	Initial	23	0	Negative	NA	NA	57	F	White	Unknown to patient	Washington	NA	NA	NA	NA	NA	NA
1857	Roche	HSV-2	Negative	0.095	COI	Negative	0.095	NA	FALSE	Initial	23	0	Negative	NA	NA	57	F	White	Unknown to patient	Washington	NA	NA	NA	NA	NA	NA
1857	DiaSorin	HSV-1	Negative	<0.0100	Index	Negative	0.009	NA	TRUE	Initial	23	0	Negative	NA	NA	57	F	White	Unknown to patient	Washington	NA	NA	NA	NA	NA	NA
1857	DiaSorin	HSV-2	Negative	0.13100000000000001	Index	Negative	0.131	NA	FALSE	Initial	23	0	Negative	NA	NA	57	F	White	Unknown to patient	Washington	NA	NA	NA	NA	NA	NA
1857	BioRad	HSV-1	Negative	0.2	AI	Negative	0.2	NA	FALSE	Initial	23	0	Negative	NA	NA	57	F	White	Unknown to patient	Washington	NA	NA	NA	NA	NA	NA
1857	BioRad	HSV-2	Negative	< 0.2	AI	Negative	0.1	NA	TRUE	Initial	23	0	Negative	NA	NA	57	F	White	Unknown to patient	Washington	NA	NA	NA	NA	NA	NA
1856	Roche	HSV-1	Positive	96.53	COI	Positive	96.53	NA	FALSE	Initial	23	1	Positive	NA	NA	27	F	White	Non-Hispanic or Latino/a or Latinx	Washington	NA	NA	NA	NA	NA	NA
1856	Roche	HSV-2	Negative	0.107	COI	Negative	0.107	NA	FALSE	Initial	23	1	Negative	NA	NA	27	F	White	Non-Hispanic or Latino/a or Latinx	Washington	NA	NA	NA	NA	NA	NA
1856	DiaSorin	HSV-1	Positive	31.8	Index	Positive	31.8	NA	FALSE	Initial	23	1	Positive	NA	NA	27	F	White	Non-Hispanic or Latino/a or Latinx	Washington	NA	NA	NA	NA	NA	NA
1856	DiaSorin	HSV-2	Negative	0.89700000000000002	Index	Negative	0.897	NA	FALSE	Initial	23	1	Negative	NA	NA	27	F	White	Non-Hispanic or Latino/a or Latinx	Washington	NA	NA	NA	NA	NA	NA
1856	BioRad	HSV-1	Positive	7.3	AI	Positive	7.3	NA	FALSE	Initial	23	1	Positive	NA	NA	27	F	White	Non-Hispanic or Latino/a or Latinx	Washington	NA	NA	NA	NA	NA	NA
1856	BioRad	HSV-2	Negative	< 0.2	AI	Negative	0.1	NA	TRUE	Initial	23	1	Negative	NA	NA	27	F	White	Non-Hispanic or Latino/a or Latinx	Washington	NA	NA	NA	NA	NA	NA
1855	Roche	HSV-1	Positive	1.27	COI	Positive	1.27	NA	FALSE	Initial	23	3	Positive	YES	NA	63	M	Black or African-American	Non-Hispanic or Latino/a or Latinx	Washington	NA	NA	NA	NA	NA	NA
1855	Roche	HSV-2	Positive	69.42	COI	Positive	69.42	NA	FALSE	Initial	23	3	Positive	YES	NA	63	M	Black or African-American	Non-Hispanic or Latino/a or Latinx	Washington	NA	NA	NA	NA	NA	NA
1855	DiaSorin	HSV-1	Positive	7.58	Index	Positive	7.58	NA	FALSE	Initial	23	3	Positive	YES	NA	63	M	Black or African-American	Non-Hispanic or Latino/a or Latinx	Washington	NA	NA	NA	NA	NA	NA
1855	DiaSorin	HSV-2	Positive	7.66	Index	Positive	7.66	NA	FALSE	Initial	23	3	Positive	YES	NA	63	M	Black or African-American	Non-Hispanic or Latino/a or Latinx	Washington	NA	NA	NA	NA	NA	NA
1855	BioRad	HSV-1	Positive	1.2	AI	Positive	1.2	rpt	FALSE	Initial	23	3	Positive	YES	NA	63	M	Black or African-American	Non-Hispanic or Latino/a or Latinx	Washington	NA	NA	NA	NA	NA	NA
1855	BioRad	HSV-1	Positive	1.1	AI	Positive	1.1	rpt	FALSE	Initial	23	3	Positive	YES	NA	63	M	Black or African-American	Non-Hispanic or Latino/a or Latinx	Washington	NA	NA	NA	NA	NA	NA
1855	BioRad	HSV-1	Equivocal	1.0	AI	Positive	1.1	initial	FALSE	Initial	23	3	Positive	YES	NA	63	M	Black or African-American	Non-Hispanic or Latino/a or Latinx	Washington	NA	NA	NA	NA	NA	NA
1855	BioRad	HSV-2	Positive	> 8.0	AI	Positive	8.1	rpt	TRUE	Initial	23	3	Positive	YES	NA	63	M	Black or African-American	Non-Hispanic or Latino/a or Latinx	Washington	NA	NA	NA	NA	NA	NA
1855	BioRad	HSV-2	Positive	> 8.0	AI	Positive	8.1	rpt	TRUE	Initial	23	3	Positive	YES	NA	63	M	Black or African-American	Non-Hispanic or Latino/a or Latinx	Washington	NA	NA	NA	NA	NA	NA
1855	BioRad	HSV-2	Positive	> 8.0	AI	Positive	8.1	initial	TRUE	Initial	23	3	Positive	YES	NA	63	M	Black or African-American	Non-Hispanic or Latino/a or Latinx	Washington	NA	NA	NA	NA	NA	NA
1854	Roche	HSV-1	Negative	0.036	COI	Negative	0.036	NA	FALSE	Initial	23	0	Negative	NA	NA	32	M	White	Non-Hispanic or Latino/a or Latinx	Washington	NA	NA	NA	NA	NA	NA
1854	Roche	HSV-2	Negative	0.104	COI	Negative	0.104	NA	FALSE	Initial	23	0	Negative	NA	NA	32	M	White	Non-Hispanic or Latino/a or Latinx	Washington	NA	NA	NA	NA	NA	NA
1854	DiaSorin	HSV-1	Negative	0.24	Index	Negative	0.24	NA	FALSE	Initial	23	0	Negative	NA	NA	32	M	White	Non-Hispanic or Latino/a or Latinx	Washington	NA	NA	NA	NA	NA	NA
1854	DiaSorin	HSV-2	Negative	9.5000000000000001E-2	Index	Negative	0.095	NA	FALSE	Initial	23	0	Negative	NA	NA	32	M	White	Non-Hispanic or Latino/a or Latinx	Washington	NA	NA	NA	NA	NA	NA
1854	BioRad	HSV-1	Negative	< 0.2	AI	Negative	0.1	NA	TRUE	Initial	23	0	Negative	NA	NA	32	M	White	Non-Hispanic or Latino/a or Latinx	Washington	NA	NA	NA	NA	NA	NA
1854	BioRad	HSV-2	Negative	< 0.2	AI	Negative	0.1	NA	TRUE	Initial	23	0	Negative	NA	NA	32	M	White	Non-Hispanic or Latino/a or Latinx	Washington	NA	NA	NA	NA	NA	NA
1853	Roche	HSV-1	Negative	0.037	COI	Negative	0.037	NA	FALSE	Initial	23	0	Negative	NA	NA	47	F	White	Hispanic or Latino/a or Latinx	Washington	NA	NA	NA	NA	NA	NA
1853	Roche	HSV-2	Negative	0.106	COI	Negative	0.106	NA	FALSE	Initial	23	0	Negative	NA	NA	47	F	White	Hispanic or Latino/a or Latinx	Washington	NA	NA	NA	NA	NA	NA
1853	DiaSorin	HSV-1	Negative	0.17100000000000001	Index	Negative	0.171	NA	FALSE	Initial	23	0	Negative	NA	NA	47	F	White	Hispanic or Latino/a or Latinx	Washington	NA	NA	NA	NA	NA	NA
1853	DiaSorin	HSV-2	Negative	0.17199999999999999	Index	Negative	0.172	NA	FALSE	Initial	23	0	Negative	NA	NA	47	F	White	Hispanic or Latino/a or Latinx	Washington	NA	NA	NA	NA	NA	NA
1853	BioRad	HSV-1	Negative	0.2	AI	Negative	0.2	NA	FALSE	Initial	23	0	Negative	NA	NA	47	F	White	Hispanic or Latino/a or Latinx	Washington	NA	NA	NA	NA	NA	NA
1853	BioRad	HSV-2	Negative	< 0.2	AI	Negative	0.1	NA	TRUE	Initial	23	0	Negative	NA	NA	47	F	White	Hispanic or Latino/a or Latinx	Washington	NA	NA	NA	NA	NA	NA
1852	Roche	HSV-1	Positive	26.16	COI	Positive	26.16	NA	FALSE	Initial	23	3	Positive	NA	NA	61	M	White	Non-Hispanic or Latino/a or Latinx	Washington	NA	NA	NA	NA	NA	NA
1852	Roche	HSV-2	Positive	172	COI	Positive	172	NA	FALSE	Initial	23	3	Positive	NA	NA	61	M	White	Non-Hispanic or Latino/a or Latinx	Washington	NA	NA	NA	NA	NA	NA
1852	DiaSorin	HSV-1	Positive	46.2	Index	Positive	46.2	NA	FALSE	Initial	23	3	Positive	NA	NA	61	M	White	Non-Hispanic or Latino/a or Latinx	Washington	NA	NA	NA	NA	NA	NA
1852	DiaSorin	HSV-2	Positive	18.2	Index	Positive	18.2	NA	FALSE	Initial	23	3	Positive	NA	NA	61	M	White	Non-Hispanic or Latino/a or Latinx	Washington	NA	NA	NA	NA	NA	NA
1852	BioRad	HSV-1	Positive	6.9	AI	Positive	6.9	NA	FALSE	Initial	23	3	Positive	NA	NA	61	M	White	Non-Hispanic or Latino/a or Latinx	Washington	NA	NA	NA	NA	NA	NA
1852	BioRad	HSV-2	Positive	> 8.0	AI	Positive	8.1	NA	TRUE	Initial	23	3	Positive	NA	NA	61	M	White	Non-Hispanic or Latino/a or Latinx	Washington	NA	NA	NA	NA	NA	NA
1851	Roche	HSV-1	Negative	0.038	COI	Negative	0.038	NA	FALSE	Initial	23	0	Negative	NA	NA	60	M	White	Non-Hispanic or Latino/a or Latinx	Washington	NA	NA	NA	NA	NA	NA
1851	Roche	HSV-2	Negative	0.113	COI	Negative	0.113	NA	FALSE	Initial	23	0	Negative	NA	NA	60	M	White	Non-Hispanic or Latino/a or Latinx	Washington	NA	NA	NA	NA	NA	NA
1851	DiaSorin	HSV-1	Negative	0.17799999999999999	Index	Negative	0.178	NA	FALSE	Initial	23	0	Negative	NA	NA	60	M	White	Non-Hispanic or Latino/a or Latinx	Washington	NA	NA	NA	NA	NA	NA
1851	DiaSorin	HSV-2	Negative	7.1800000000000003E-2	Index	Negative	0.0718	NA	FALSE	Initial	23	0	Negative	NA	NA	60	M	White	Non-Hispanic or Latino/a or Latinx	Washington	NA	NA	NA	NA	NA	NA
1851	BioRad	HSV-1	Negative	< 0.2	AI	Negative	0.1	NA	TRUE	Initial	23	0	Negative	NA	NA	60	M	White	Non-Hispanic or Latino/a or Latinx	Washington	NA	NA	NA	NA	NA	NA
1851	BioRad	HSV-2	Negative	< 0.2	AI	Negative	0.1	NA	TRUE	Initial	23	0	Negative	NA	NA	60	M	White	Non-Hispanic or Latino/a or Latinx	Washington	NA	NA	NA	NA	NA	NA
1850	Roche	HSV-1	Positive	2.71	COI	Positive	2.71	NA	FALSE	Initial	23	3	Positive	NA	NA	64	F	Unavailable or Unknown	Hispanic or Latino/a or Latinx	Washington	NA	NA	NA	NA	NA	NA
1850	Roche	HSV-2	Positive	39.92	COI	Positive	39.92	NA	FALSE	Initial	23	3	Positive	NA	NA	64	F	Unavailable or Unknown	Hispanic or Latino/a or Latinx	Washington	NA	NA	NA	NA	NA	NA
1850	DiaSorin	HSV-1	Positive	19.7	Index	Positive	19.7	NA	FALSE	Initial	23	3	Positive	NA	NA	64	F	Unavailable or Unknown	Hispanic or Latino/a or Latinx	Washington	NA	NA	NA	NA	NA	NA
1850	DiaSorin	HSV-2	Positive	2.83	Index	Positive	2.83	NA	FALSE	Initial	23	3	Positive	NA	NA	64	F	Unavailable or Unknown	Hispanic or Latino/a or Latinx	Washington	NA	NA	NA	NA	NA	NA
1850	BioRad	HSV-1	Positive	4.3	AI	Positive	4.3	NA	FALSE	Initial	23	3	Positive	NA	NA	64	F	Unavailable or Unknown	Hispanic or Latino/a or Latinx	Washington	NA	NA	NA	NA	NA	NA
1850	BioRad	HSV-2	Positive	> 8.0	AI	Positive	8.1	NA	TRUE	Initial	23	3	Positive	NA	NA	64	F	Unavailable or Unknown	Hispanic or Latino/a or Latinx	Washington	NA	NA	NA	NA	NA	NA
1849	Roche	HSV-1	Negative	0.036	COI	Negative	0.036	NA	FALSE	Initial	23	0	Negative	NA	NA	75	M	White	Non-Hispanic or Latino/a or Latinx	Washington	NA	NA	NA	NA	NA	NA
1849	Roche	HSV-2	Negative	0.112	COI	Negative	0.112	NA	FALSE	Initial	23	0	Negative	NA	NA	75	M	White	Non-Hispanic or Latino/a or Latinx	Washington	NA	NA	NA	NA	NA	NA
1849	DiaSorin	HSV-1	Negative	<0.0100	Index	Negative	0.009	NA	TRUE	Initial	23	0	Negative	NA	NA	75	M	White	Non-Hispanic or Latino/a or Latinx	Washington	NA	NA	NA	NA	NA	NA
1849	DiaSorin	HSV-2	Positive	2.38	Index	Positive	2.38	NA	FALSE	Initial	23	0	Negative	NA	NA	75	M	White	Non-Hispanic or Latino/a or Latinx	Washington	NA	NA	NA	NA	NA	NA
1849	BioRad	HSV-1	Negative	< 0.2	AI	Negative	0.1	NA	TRUE	Initial	23	0	Negative	NA	NA	75	M	White	Non-Hispanic or Latino/a or Latinx	Washington	NA	NA	NA	NA	NA	NA
1849	BioRad	HSV-2	Negative	< 0.2	AI	Negative	0.1	NA	TRUE	Initial	23	0	Negative	NA	NA	75	M	White	Non-Hispanic or Latino/a or Latinx	Washington	NA	NA	NA	NA	NA	NA
1848	Roche	HSV-1	Positive	5.75	COI	Positive	5.75	NA	FALSE	Initial	23	1	Positive	NA	NA	70	M	White	Non-Hispanic or Latino/a or Latinx	Washington	NA	NA	NA	NA	NA	NA
1848	Roche	HSV-2	Negative	0.102	COI	Negative	0.102	NA	FALSE	Initial	23	1	Negative	NA	NA	70	M	White	Non-Hispanic or Latino/a or Latinx	Washington	NA	NA	NA	NA	NA	NA
1848	DiaSorin	HSV-1	Positive	33.4	Index	Positive	33.4	NA	FALSE	Initial	23	1	Positive	NA	NA	70	M	White	Non-Hispanic or Latino/a or Latinx	Washington	NA	NA	NA	NA	NA	NA
1848	DiaSorin	HSV-2	Negative	0.10299999999999999	Index	Negative	0.103	NA	FALSE	Initial	23	1	Negative	NA	NA	70	M	White	Non-Hispanic or Latino/a or Latinx	Washington	NA	NA	NA	NA	NA	NA
1848	BioRad	HSV-1	Positive	3.9	AI	Positive	3.9	NA	FALSE	Initial	23	1	Positive	NA	NA	70	M	White	Non-Hispanic or Latino/a or Latinx	Washington	NA	NA	NA	NA	NA	NA
1848	BioRad	HSV-2	Negative	< 0.2	AI	Negative	0.1	NA	TRUE	Initial	23	1	Negative	NA	NA	70	M	White	Non-Hispanic or Latino/a or Latinx	Washington	NA	NA	NA	NA	NA	NA
1847	Roche	HSV-1	Negative	0.111	COI	Negative	0.111	NA	FALSE	Initial	23	0	Negative	NA	NA	52	M	White	Non-Hispanic or Latino/a or Latinx	Alaska	NA	NA	NA	NA	NA	NA
1847	Roche	HSV-2	Negative	0.103	COI	Negative	0.103	NA	FALSE	Initial	23	0	Negative	NA	NA	52	M	White	Non-Hispanic or Latino/a or Latinx	Alaska	NA	NA	NA	NA	NA	NA
1847	DiaSorin	HSV-1	Negative	0.20499999999999999	Index	Negative	0.205	NA	FALSE	Initial	23	0	Negative	NA	NA	52	M	White	Non-Hispanic or Latino/a or Latinx	Alaska	NA	NA	NA	NA	NA	NA
1847	DiaSorin	HSV-2	Negative	0.14699999999999999	Index	Negative	0.147	NA	FALSE	Initial	23	0	Negative	NA	NA	52	M	White	Non-Hispanic or Latino/a or Latinx	Alaska	NA	NA	NA	NA	NA	NA
1847	BioRad	HSV-1	Negative	< 0.2	AI	Negative	0.1	NA	TRUE	Initial	23	0	Negative	NA	NA	52	M	White	Non-Hispanic or Latino/a or Latinx	Alaska	NA	NA	NA	NA	NA	NA
1847	BioRad	HSV-2	Negative	< 0.2	AI	Negative	0.1	NA	TRUE	Initial	23	0	Negative	NA	NA	52	M	White	Non-Hispanic or Latino/a or Latinx	Alaska	NA	NA	NA	NA	NA	NA
1846	Roche	HSV-1	Positive	2.9	COI	Positive	2.9	NA	FALSE	Initial	23	3	Positive	NA	NA	73	M	White	Non-Hispanic or Latino/a or Latinx	Washington	NA	NA	NA	NA	NA	NA
1846	Roche	HSV-2	Positive	61.66	COI	Positive	61.66	NA	FALSE	Initial	23	3	Positive	NA	NA	73	M	White	Non-Hispanic or Latino/a or Latinx	Washington	NA	NA	NA	NA	NA	NA
1846	DiaSorin	HSV-1	Positive	47.2	Index	Positive	47.2	NA	FALSE	Initial	23	3	Positive	NA	NA	73	M	White	Non-Hispanic or Latino/a or Latinx	Washington	NA	NA	NA	NA	NA	NA
1846	DiaSorin	HSV-2	Positive	7.61	Index	Positive	7.61	NA	FALSE	Initial	23	3	Positive	NA	NA	73	M	White	Non-Hispanic or Latino/a or Latinx	Washington	NA	NA	NA	NA	NA	NA
1846	BioRad	HSV-1	Positive	4.1	AI	Positive	4.1	NA	FALSE	Initial	23	3	Positive	NA	NA	73	M	White	Non-Hispanic or Latino/a or Latinx	Washington	NA	NA	NA	NA	NA	NA
1846	BioRad	HSV-2	Positive	> 8.0	AI	Positive	8.1	NA	TRUE	Initial	23	3	Positive	NA	NA	73	M	White	Non-Hispanic or Latino/a or Latinx	Washington	NA	NA	NA	NA	NA	NA
1845	Roche	HSV-1	Negative	0.04	COI	Negative	0.04	NA	FALSE	Initial	23	2	Negative	NA	NA	63	M	White	Non-Hispanic or Latino/a or Latinx	Oregon	NA	NA	NA	NA	NA	NA
1845	Roche	HSV-2	Positive	87.26	COI	Positive	87.26	NA	FALSE	Initial	23	2	Positive	NA	NA	63	M	White	Non-Hispanic or Latino/a or Latinx	Oregon	NA	NA	NA	NA	NA	NA
1845	DiaSorin	HSV-1	Negative	0.23400000000000001	Index	Negative	0.234	NA	FALSE	Initial	23	2	Negative	NA	NA	63	M	White	Non-Hispanic or Latino/a or Latinx	Oregon	NA	NA	NA	NA	NA	NA
1845	DiaSorin	HSV-2	Positive	10.6	Index	Positive	10.6	NA	FALSE	Initial	23	2	Positive	NA	NA	63	M	White	Non-Hispanic or Latino/a or Latinx	Oregon	NA	NA	NA	NA	NA	NA
1845	BioRad	HSV-1	Negative	< 0.2	AI	Negative	0.1	NA	TRUE	Initial	23	2	Negative	NA	NA	63	M	White	Non-Hispanic or Latino/a or Latinx	Oregon	NA	NA	NA	NA	NA	NA
1845	BioRad	HSV-2	Positive	> 8.0	AI	Positive	8.1	NA	TRUE	Initial	23	2	Positive	NA	NA	63	M	White	Non-Hispanic or Latino/a or Latinx	Oregon	NA	NA	NA	NA	NA	NA
1844	Roche	HSV-1	Negative	0.035	COI	Negative	0.035	NA	FALSE	Initial	23	0	Negative	NA	NA	46	M	Pacific Islander	Non-Hispanic or Latino/a or Latinx	Washington	NA	NA	NA	NA	NA	NA
1844	Roche	HSV-2	Negative	0.103	COI	Negative	0.103	NA	FALSE	Initial	23	0	Negative	NA	NA	46	M	Pacific Islander	Non-Hispanic or Latino/a or Latinx	Washington	NA	NA	NA	NA	NA	NA
1844	DiaSorin	HSV-1	Positive	24.7	Index	Positive	24.7	NA	FALSE	Initial	23	0	Negative	NA	NA	46	M	Pacific Islander	Non-Hispanic or Latino/a or Latinx	Washington	NA	NA	NA	NA	NA	NA
1844	DiaSorin	HSV-2	Negative	0.26300000000000001	Index	Negative	0.263	NA	FALSE	Initial	23	0	Negative	NA	NA	46	M	Pacific Islander	Non-Hispanic or Latino/a or Latinx	Washington	NA	NA	NA	NA	NA	NA
1844	BioRad	HSV-1	Negative	0.6	AI	Negative	0.6	NA	FALSE	Initial	23	0	Negative	NA	NA	46	M	Pacific Islander	Non-Hispanic or Latino/a or Latinx	Washington	NA	NA	NA	NA	NA	NA
1844	BioRad	HSV-2	Negative	< 0.2	AI	Negative	0.1	NA	TRUE	Initial	23	0	Negative	NA	NA	46	M	Pacific Islander	Non-Hispanic or Latino/a or Latinx	Washington	NA	NA	NA	NA	NA	NA
1843	Roche	HSV-1	Positive	10.49	COI	Positive	10.49	NA	FALSE	Initial	23	1	Positive	NA	NA	57	M	Asian	Non-Hispanic or Latino/a or Latinx	Washington	NA	NA	NA	NA	NA	NA
1843	Roche	HSV-2	Negative	0.101	COI	Negative	0.101	NA	FALSE	Initial	23	1	Negative	NA	NA	57	M	Asian	Non-Hispanic or Latino/a or Latinx	Washington	NA	NA	NA	NA	NA	NA
1843	DiaSorin	HSV-1	Positive	>62.2	Index	Positive	62.3	NA	TRUE	Initial	23	1	Positive	NA	NA	57	M	Asian	Non-Hispanic or Latino/a or Latinx	Washington	NA	NA	NA	NA	NA	NA
1843	DiaSorin	HSV-2	Negative	0.61099999999999999	Index	Negative	0.611	NA	FALSE	Initial	23	1	Negative	NA	NA	57	M	Asian	Non-Hispanic or Latino/a or Latinx	Washington	NA	NA	NA	NA	NA	NA
1843	BioRad	HSV-1	Positive	> 8.0	AI	Positive	8.1	NA	TRUE	Initial	23	1	Positive	NA	NA	57	M	Asian	Non-Hispanic or Latino/a or Latinx	Washington	NA	NA	NA	NA	NA	NA
1843	BioRad	HSV-2	Negative	< 0.2	AI	Negative	0.1	NA	TRUE	Initial	23	1	Negative	NA	NA	57	M	Asian	Non-Hispanic or Latino/a or Latinx	Washington	NA	NA	NA	NA	NA	NA
1842	Roche	HSV-1	Positive	63.76	COI	Positive	63.76	NA	FALSE	Initial	23	1	Positive	YES	NA	63	M	White	Non-Hispanic or Latino/a or Latinx	Washington	NA	NA	NA	NA	NA	NA
1842	Roche	HSV-2	Negative	0.102	COI	Negative	0.102	NA	FALSE	Initial	23	1	Negative	YES	NA	63	M	White	Non-Hispanic or Latino/a or Latinx	Washington	NA	NA	NA	NA	NA	NA
1842	DiaSorin	HSV-1	Positive	>62.2	Index	Positive	62.3	NA	TRUE	Initial	23	1	Positive	YES	NA	63	M	White	Non-Hispanic or Latino/a or Latinx	Washington	NA	NA	NA	NA	NA	NA
1842	DiaSorin	HSV-2	Negative	6.0699999999999997E-2	Index	Negative	0.0607	NA	FALSE	Initial	23	1	Negative	YES	NA	63	M	White	Non-Hispanic or Latino/a or Latinx	Washington	NA	NA	NA	NA	NA	NA
1842	BioRad	HSV-1	Positive	> 8.0	AI	Positive	8.1	NA	TRUE	Initial	23	1	Positive	YES	NA	63	M	White	Non-Hispanic or Latino/a or Latinx	Washington	NA	NA	NA	NA	NA	NA
1842	BioRad	HSV-2	Negative	< 0.2	AI	Negative	0.1	NA	TRUE	Initial	23	1	Negative	YES	NA	63	M	White	Non-Hispanic or Latino/a or Latinx	Washington	NA	NA	NA	NA	NA	NA
1841	Roche	HSV-1	Negative	0.04	COI	Negative	0.04	NA	FALSE	Initial	23	0	Negative	NA	NA	76	M	White	Non-Hispanic or Latino/a or Latinx	Washington	NA	NA	NA	NA	NA	NA
1841	Roche	HSV-2	Negative	0.113	COI	Negative	0.113	NA	FALSE	Initial	23	0	Negative	NA	NA	76	M	White	Non-Hispanic or Latino/a or Latinx	Washington	NA	NA	NA	NA	NA	NA
1841	DiaSorin	HSV-1	Negative	0.17	Index	Negative	0.17	NA	FALSE	Initial	23	0	Negative	NA	NA	76	M	White	Non-Hispanic or Latino/a or Latinx	Washington	NA	NA	NA	NA	NA	NA
1841	DiaSorin	HSV-2	Negative	0.13900000000000001	Index	Negative	0.139	NA	FALSE	Initial	23	0	Negative	NA	NA	76	M	White	Non-Hispanic or Latino/a or Latinx	Washington	NA	NA	NA	NA	NA	NA
1841	BioRad	HSV-1	Negative	< 0.2	AI	Negative	0.1	NA	TRUE	Initial	23	0	Negative	NA	NA	76	M	White	Non-Hispanic or Latino/a or Latinx	Washington	NA	NA	NA	NA	NA	NA
1841	BioRad	HSV-2	Negative	< 0.2	AI	Negative	0.1	NA	TRUE	Initial	23	0	Negative	NA	NA	76	M	White	Non-Hispanic or Latino/a or Latinx	Washington	NA	NA	NA	NA	NA	NA
1840	Roche	HSV-1	Negative	0.047	COI	Negative	0.047	NA	FALSE	Initial	23	2	Negative	NA	NA	55	M	White	Non-Hispanic or Latino/a or Latinx	Washington	NA	NA	NA	NA	NA	NA
1840	Roche	HSV-2	Positive	80.72	COI	Positive	80.72	NA	FALSE	Initial	23	2	Positive	NA	NA	55	M	White	Non-Hispanic or Latino/a or Latinx	Washington	NA	NA	NA	NA	NA	NA
1840	DiaSorin	HSV-1	Negative	0.51	Index	Negative	0.51	NA	FALSE	Initial	23	2	Negative	NA	NA	55	M	White	Non-Hispanic or Latino/a or Latinx	Washington	NA	NA	NA	NA	NA	NA
1840	DiaSorin	HSV-2	Positive	14.8	Index	Positive	14.8	NA	FALSE	Initial	23	2	Positive	NA	NA	55	M	White	Non-Hispanic or Latino/a or Latinx	Washington	NA	NA	NA	NA	NA	NA
1840	BioRad	HSV-1	Negative	< 0.2	AI	Negative	0.1	NA	TRUE	Initial	23	2	Negative	NA	NA	55	M	White	Non-Hispanic or Latino/a or Latinx	Washington	NA	NA	NA	NA	NA	NA
1840	BioRad	HSV-2	Positive	> 8.0	AI	Positive	8.1	NA	TRUE	Initial	23	2	Positive	NA	NA	55	M	White	Non-Hispanic or Latino/a or Latinx	Washington	NA	NA	NA	NA	NA	NA
1839	Roche	HSV-1	Positive	4.2	COI	Positive	4.2	NA	FALSE	Initial	23	3	Positive	NA	NA	29	F	White	Non-Hispanic or Latino/a or Latinx	Washington	NA	NA	NA	NA	NA	NA
1839	Roche	HSV-2	Positive	26.02	COI	Positive	26.02	NA	FALSE	Initial	23	3	Positive	NA	NA	29	F	White	Non-Hispanic or Latino/a or Latinx	Washington	NA	NA	NA	NA	NA	NA
1839	DiaSorin	HSV-1	Positive	9.8000000000000007	Index	Positive	9.8	NA	FALSE	Initial	23	3	Positive	NA	NA	29	F	White	Non-Hispanic or Latino/a or Latinx	Washington	NA	NA	NA	NA	NA	NA
1839	DiaSorin	HSV-2	Positive	2.65	Index	Positive	2.65	NA	FALSE	Initial	23	3	Positive	NA	NA	29	F	White	Non-Hispanic or Latino/a or Latinx	Washington	NA	NA	NA	NA	NA	NA
1839	BioRad	HSV-1	Negative	0.8	AI	Negative	0.8	NA	FALSE	Initial	23	3	Positive	NA	NA	29	F	White	Non-Hispanic or Latino/a or Latinx	Washington	NA	NA	NA	NA	NA	NA
1839	BioRad	HSV-2	Positive	5.3	AI	Positive	5.3	NA	FALSE	Initial	23	3	Positive	NA	NA	29	F	White	Non-Hispanic or Latino/a or Latinx	Washington	NA	NA	NA	NA	NA	NA
1838	Roche	HSV-1	Negative	0.04	COI	Negative	0.04	NA	FALSE	Initial	23	2	Negative	NA	NA	38	F	White	Non-Hispanic or Latino/a or Latinx	Washington	NA	NA	NA	NA	NA	NA
1838	Roche	HSV-2	Positive	14.85	COI	Positive	14.85	NA	FALSE	Initial	23	2	Positive	NA	NA	38	F	White	Non-Hispanic or Latino/a or Latinx	Washington	NA	NA	NA	NA	NA	NA
1838	DiaSorin	HSV-1	Negative	<0.0100	Index	Negative	0.009	NA	TRUE	Initial	23	2	Negative	NA	NA	38	F	White	Non-Hispanic or Latino/a or Latinx	Washington	NA	NA	NA	NA	NA	NA
1838	DiaSorin	HSV-2	Positive	2.06	Index	Positive	2.06	NA	FALSE	Initial	23	2	Positive	NA	NA	38	F	White	Non-Hispanic or Latino/a or Latinx	Washington	NA	NA	NA	NA	NA	NA
1838	BioRad	HSV-1	Negative	< 0.2	AI	Negative	0.1	NA	TRUE	Initial	23	2	Negative	NA	NA	38	F	White	Non-Hispanic or Latino/a or Latinx	Washington	NA	NA	NA	NA	NA	NA
1838	BioRad	HSV-2	Positive	4.9	AI	Positive	4.9	NA	FALSE	Initial	23	2	Positive	NA	NA	38	F	White	Non-Hispanic or Latino/a or Latinx	Washington	NA	NA	NA	NA	NA	NA
1837	Roche	HSV-1	Positive	6.67	COI	Positive	6.67	NA	FALSE	Initial	23	3	Positive	NA	NA	38	F	White	Non-Hispanic or Latino/a or Latinx	Washington	NA	NA	NA	NA	NA	NA
1837	Roche	HSV-2	Positive	57.89	COI	Positive	57.89	NA	FALSE	Initial	23	3	Positive	NA	NA	38	F	White	Non-Hispanic or Latino/a or Latinx	Washington	NA	NA	NA	NA	NA	NA
1837	DiaSorin	HSV-1	Positive	5.41	Index	Positive	5.41	NA	FALSE	Initial	23	3	Positive	NA	NA	38	F	White	Non-Hispanic or Latino/a or Latinx	Washington	NA	NA	NA	NA	NA	NA
1837	DiaSorin	HSV-2	Positive	2.2200000000000002	Index	Positive	2.22	NA	FALSE	Initial	23	3	Positive	NA	NA	38	F	White	Non-Hispanic or Latino/a or Latinx	Washington	NA	NA	NA	NA	NA	NA
1837	BioRad	HSV-1	Positive	1.3	AI	Positive	1.3	NA	FALSE	Initial	23	3	Positive	NA	NA	38	F	White	Non-Hispanic or Latino/a or Latinx	Washington	NA	NA	NA	NA	NA	NA
1837	BioRad	HSV-2	Positive	3.7	AI	Positive	3.7	NA	FALSE	Initial	23	3	Positive	NA	NA	38	F	White	Non-Hispanic or Latino/a or Latinx	Washington	NA	NA	NA	NA	NA	NA
1836	Roche	HSV-1	Negative	0.034	COI	Negative	0.034	NA	FALSE	Initial	23	0	Negative	NA	NA	77	F	White	Non-Hispanic or Latino/a or Latinx	Washington	NA	NA	NA	NA	NA	NA
1836	Roche	HSV-2	Negative	0.088	COI	Negative	0.088	NA	FALSE	Initial	23	0	Negative	NA	NA	77	F	White	Non-Hispanic or Latino/a or Latinx	Washington	NA	NA	NA	NA	NA	NA
1836	DiaSorin	HSV-1	Negative	0.09	Index	Negative	0.09	NA	FALSE	Initial	23	0	Negative	NA	NA	77	F	White	Non-Hispanic or Latino/a or Latinx	Washington	NA	NA	NA	NA	NA	NA
1836	DiaSorin	HSV-2	Negative	6.1600000000000002E-2	Index	Negative	0.0616	NA	FALSE	Initial	23	0	Negative	NA	NA	77	F	White	Non-Hispanic or Latino/a or Latinx	Washington	NA	NA	NA	NA	NA	NA
1836	BioRad	HSV-1	Negative	< 0.2	AI	Negative	0.1	NA	TRUE	Initial	23	0	Negative	NA	NA	77	F	White	Non-Hispanic or Latino/a or Latinx	Washington	NA	NA	NA	NA	NA	NA
1836	BioRad	HSV-2	Negative	< 0.2	AI	Negative	0.1	NA	TRUE	Initial	23	0	Negative	NA	NA	77	F	White	Non-Hispanic or Latino/a or Latinx	Washington	NA	NA	NA	NA	NA	NA
1835	Roche	HSV-1	Negative	0.073	COI	Negative	0.073	NA	FALSE	Initial	23	2	Negative	YES	NA	59	F	Black or African-American	Non-Hispanic or Latino/a or Latinx	South Carolina	NA	NA	NA	NA	NA	NA
1835	Roche	HSV-2	Negative	0.46	COI	Negative	0.46	NA	FALSE	Initial	23	2	Positive	YES	NA	59	F	Black or African-American	Non-Hispanic or Latino/a or Latinx	South Carolina	NA	NA	NA	NA	NA	NA
1835	DiaSorin	HSV-1	Negative	<0.0100	Index	Negative	0.009	NA	TRUE	Initial	23	2	Negative	YES	NA	59	F	Black or African-American	Non-Hispanic or Latino/a or Latinx	South Carolina	NA	NA	NA	NA	NA	NA
1835	DiaSorin	HSV-2	Negative	5.9900000000000002E-2	Index	Negative	0.0599	NA	FALSE	Initial	23	2	Positive	YES	NA	59	F	Black or African-American	Non-Hispanic or Latino/a or Latinx	South Carolina	NA	NA	NA	NA	NA	NA
1835	BioRad	HSV-1	Negative	< 0.2	AI	Negative	0.1	NA	TRUE	Initial	23	2	Negative	YES	NA	59	F	Black or African-American	Non-Hispanic or Latino/a or Latinx	South Carolina	NA	NA	NA	NA	NA	NA
1835	BioRad	HSV-2	Negative	< 0.2	AI	Negative	0.1	NA	TRUE	Initial	23	2	Positive	YES	NA	59	F	Black or African-American	Non-Hispanic or Latino/a or Latinx	South Carolina	NA	NA	NA	NA	NA	NA
1834	Roche	HSV-1	Negative	0.035	COI	Negative	0.035	NA	FALSE	Initial	23	0	Negative	NA	NA	22	M	White	Non-Hispanic or Latino/a or Latinx	Washington	NA	NA	NA	NA	NA	NA
1834	Roche	HSV-2	Negative	0.103	COI	Negative	0.103	NA	FALSE	Initial	23	0	Negative	NA	NA	22	M	White	Non-Hispanic or Latino/a or Latinx	Washington	NA	NA	NA	NA	NA	NA
1834	DiaSorin	HSV-1	Negative	0.10199999999999999	Index	Negative	0.102	NA	FALSE	Initial	23	0	Negative	NA	NA	22	M	White	Non-Hispanic or Latino/a or Latinx	Washington	NA	NA	NA	NA	NA	NA
1834	DiaSorin	HSV-2	Negative	0.13700000000000001	Index	Negative	0.137	NA	FALSE	Initial	23	0	Negative	NA	NA	22	M	White	Non-Hispanic or Latino/a or Latinx	Washington	NA	NA	NA	NA	NA	NA
1834	BioRad	HSV-1	Negative	< 0.2	AI	Negative	0.1	NA	TRUE	Initial	23	0	Negative	NA	NA	22	M	White	Non-Hispanic or Latino/a or Latinx	Washington	NA	NA	NA	NA	NA	NA
1834	BioRad	HSV-2	Negative	< 0.2	AI	Negative	0.1	NA	TRUE	Initial	23	0	Negative	NA	NA	22	M	White	Non-Hispanic or Latino/a or Latinx	Washington	NA	NA	NA	NA	NA	NA
1833	Roche	HSV-1	Positive	59.76	COI	Positive	59.76	NA	FALSE	Initial	23	1	Positive	NA	NA	27	F	Declined to Answer	Patient declined to respond	Washington	NA	NA	NA	NA	NA	NA
1833	Roche	HSV-2	Negative	0.099	COI	Negative	0.099	NA	FALSE	Initial	23	1	Negative	NA	NA	27	F	Declined to Answer	Patient declined to respond	Washington	NA	NA	NA	NA	NA	NA
1833	DiaSorin	HSV-1	Positive	32.6	Index	Positive	32.6	NA	FALSE	Initial	23	1	Positive	NA	NA	27	F	Declined to Answer	Patient declined to respond	Washington	NA	NA	NA	NA	NA	NA
1833	DiaSorin	HSV-2	Negative	5.0700000000000002E-2	Index	Negative	0.0507	NA	FALSE	Initial	23	1	Negative	NA	NA	27	F	Declined to Answer	Patient declined to respond	Washington	NA	NA	NA	NA	NA	NA
1833	BioRad	HSV-1	Positive	4.1	AI	Positive	4.1	NA	FALSE	Initial	23	1	Positive	NA	NA	27	F	Declined to Answer	Patient declined to respond	Washington	NA	NA	NA	NA	NA	NA
1833	BioRad	HSV-2	Negative	< 0.2	AI	Negative	0.1	NA	TRUE	Initial	23	1	Negative	NA	NA	27	F	Declined to Answer	Patient declined to respond	Washington	NA	NA	NA	NA	NA	NA
1832	Roche	HSV-1	Negative	0.13	COI	Negative	0.13	NA	FALSE	Initial	23	0	Negative	NA	NA	22	F	Asian	Non-Hispanic or Latino/a or Latinx	Washington	NA	NA	NA	NA	NA	NA
1832	Roche	HSV-2	Negative	0.104	COI	Negative	0.104	NA	FALSE	Initial	23	0	Negative	NA	NA	22	F	Asian	Non-Hispanic or Latino/a or Latinx	Washington	NA	NA	NA	NA	NA	NA
1832	DiaSorin	HSV-1	Positive	1.47	Index	Positive	1.47	NA	FALSE	Initial	23	0	Negative	NA	NA	22	F	Asian	Non-Hispanic or Latino/a or Latinx	Washington	NA	NA	NA	NA	NA	NA
1832	DiaSorin	HSV-2	Negative	0.61	Index	Negative	0.61	NA	FALSE	Initial	23	0	Negative	NA	NA	22	F	Asian	Non-Hispanic or Latino/a or Latinx	Washington	NA	NA	NA	NA	NA	NA
1832	BioRad	HSV-1	Negative	0.2	AI	Negative	0.2	NA	FALSE	Initial	23	0	Negative	NA	NA	22	F	Asian	Non-Hispanic or Latino/a or Latinx	Washington	NA	NA	NA	NA	NA	NA
1832	BioRad	HSV-2	Negative	< 0.2	AI	Negative	0.1	NA	TRUE	Initial	23	0	Negative	NA	NA	22	F	Asian	Non-Hispanic or Latino/a or Latinx	Washington	NA	NA	NA	NA	NA	NA
1831	Roche	HSV-1	Negative	0.037	COI	Negative	0.037	NA	FALSE	Initial	23	0	Negative	NA	NA	23	F	White	Non-Hispanic or Latino/a or Latinx	Washington	NA	NA	NA	NA	NA	NA
1831	Roche	HSV-2	Negative	0.104	COI	Negative	0.104	NA	FALSE	Initial	23	0	Negative	NA	NA	23	F	White	Non-Hispanic or Latino/a or Latinx	Washington	NA	NA	NA	NA	NA	NA
1831	DiaSorin	HSV-1	Negative	0.254	Index	Negative	0.254	NA	FALSE	Initial	23	0	Negative	NA	NA	23	F	White	Non-Hispanic or Latino/a or Latinx	Washington	NA	NA	NA	NA	NA	NA
1831	DiaSorin	HSV-2	Negative	4.87E-2	Index	Negative	0.0487	NA	FALSE	Initial	23	0	Negative	NA	NA	23	F	White	Non-Hispanic or Latino/a or Latinx	Washington	NA	NA	NA	NA	NA	NA
1831	BioRad	HSV-1	Negative	< 0.2	AI	Negative	0.1	NA	TRUE	Initial	23	0	Negative	NA	NA	23	F	White	Non-Hispanic or Latino/a or Latinx	Washington	NA	NA	NA	NA	NA	NA
1831	BioRad	HSV-2	Negative	< 0.2	AI	Negative	0.1	NA	TRUE	Initial	23	0	Negative	NA	NA	23	F	White	Non-Hispanic or Latino/a or Latinx	Washington	NA	NA	NA	NA	NA	NA
1830	Roche	HSV-1	Negative	0.239	COI	Negative	0.239	NA	FALSE	Initial	23	0	Negative	NA	NA	30	M	White	Non-Hispanic or Latino/a or Latinx	Washington	NA	NA	NA	NA	NA	NA
1830	Roche	HSV-2	Negative	0.105	COI	Negative	0.105	NA	FALSE	Initial	23	0	Negative	NA	NA	30	M	White	Non-Hispanic or Latino/a or Latinx	Washington	NA	NA	NA	NA	NA	NA
1830	DiaSorin	HSV-1	Negative	0.65100000000000002	Index	Negative	0.651	NA	FALSE	Initial	23	0	Negative	NA	NA	30	M	White	Non-Hispanic or Latino/a or Latinx	Washington	NA	NA	NA	NA	NA	NA
1830	DiaSorin	HSV-2	Positive	3.76	Index	Positive	3.76	NA	FALSE	Initial	23	0	Negative	NA	NA	30	M	White	Non-Hispanic or Latino/a or Latinx	Washington	NA	NA	NA	NA	NA	NA
1830	BioRad	HSV-1	Negative	< 0.2	AI	Negative	0.1	NA	TRUE	Initial	23	0	Negative	NA	NA	30	M	White	Non-Hispanic or Latino/a or Latinx	Washington	NA	NA	NA	NA	NA	NA
1830	BioRad	HSV-2	Negative	< 0.2	AI	Negative	0.1	NA	TRUE	Initial	23	0	Negative	NA	NA	30	M	White	Non-Hispanic or Latino/a or Latinx	Washington	NA	NA	NA	NA	NA	NA
1829	Roche	HSV-1	Negative	0.037	COI	Negative	0.037	NA	FALSE	Initial	23	0	Negative	NA	NA	72	M	White	Non-Hispanic or Latino/a or Latinx	Washington	NA	NA	NA	NA	NA	NA
1829	Roche	HSV-2	Negative	0.112	COI	Negative	0.112	NA	FALSE	Initial	23	0	Negative	NA	NA	72	M	White	Non-Hispanic or Latino/a or Latinx	Washington	NA	NA	NA	NA	NA	NA
1829	DiaSorin	HSV-1	Negative	<0.0100	Index	Negative	0.009	NA	TRUE	Initial	23	0	Negative	NA	NA	72	M	White	Non-Hispanic or Latino/a or Latinx	Washington	NA	NA	NA	NA	NA	NA
1829	DiaSorin	HSV-2	Negative	4.5699999999999998E-2	Index	Negative	0.0457	NA	FALSE	Initial	23	0	Negative	NA	NA	72	M	White	Non-Hispanic or Latino/a or Latinx	Washington	NA	NA	NA	NA	NA	NA
1829	BioRad	HSV-1	Negative	< 0.2	AI	Negative	0.1	NA	TRUE	Initial	23	0	Negative	NA	NA	72	M	White	Non-Hispanic or Latino/a or Latinx	Washington	NA	NA	NA	NA	NA	NA
1829	BioRad	HSV-2	Negative	< 0.2	AI	Negative	0.1	NA	TRUE	Initial	23	0	Negative	NA	NA	72	M	White	Non-Hispanic or Latino/a or Latinx	Washington	NA	NA	NA	NA	NA	NA
1828	Roche	HSV-1	Positive	14.06	COI	Positive	14.06	NA	FALSE	Initial	23	3	Positive	NA	NA	69	M	White	Non-Hispanic or Latino/a or Latinx	Washington	NA	NA	NA	NA	NA	NA
1828	Roche	HSV-2	Positive	96.59	COI	Positive	96.59	NA	FALSE	Initial	23	3	Positive	NA	NA	69	M	White	Non-Hispanic or Latino/a or Latinx	Washington	NA	NA	NA	NA	NA	NA
1828	DiaSorin	HSV-1	Positive	17.7	Index	Positive	17.7	NA	FALSE	Initial	23	3	Positive	NA	NA	69	M	White	Non-Hispanic or Latino/a or Latinx	Washington	NA	NA	NA	NA	NA	NA
1828	DiaSorin	HSV-2	Positive	11.4	Index	Positive	11.4	NA	FALSE	Initial	23	3	Positive	NA	NA	69	M	White	Non-Hispanic or Latino/a or Latinx	Washington	NA	NA	NA	NA	NA	NA
1828	BioRad	HSV-1	Positive	3.8	AI	Positive	3.8	NA	FALSE	Initial	23	3	Positive	NA	NA	69	M	White	Non-Hispanic or Latino/a or Latinx	Washington	NA	NA	NA	NA	NA	NA
1828	BioRad	HSV-2	Positive	> 8.0	AI	Positive	8.1	NA	TRUE	Initial	23	3	Positive	NA	NA	69	M	White	Non-Hispanic or Latino/a or Latinx	Washington	NA	NA	NA	NA	NA	NA
1827	Roche	HSV-1	Positive	55.89	COI	Positive	55.89	NA	FALSE	Initial	23	3	Positive	YES	NA	69	M	Another Race	Hispanic or Latino/a or Latinx	Washington	NA	NA	NA	NA	NA	NA
1827	Roche	HSV-2	Positive	5.31	COI	Positive	5.31	NA	FALSE	Initial	23	3	Positive	YES	NA	69	M	Another Race	Hispanic or Latino/a or Latinx	Washington	NA	NA	NA	NA	NA	NA
1827	DiaSorin	HSV-1	Positive	43.1	Index	Positive	43.1	NA	FALSE	Initial	23	3	Positive	YES	NA	69	M	Another Race	Hispanic or Latino/a or Latinx	Washington	NA	NA	NA	NA	NA	NA
1827	DiaSorin	HSV-2	Negative	0.755	Index	Negative	0.755	NA	FALSE	Initial	23	3	Positive	YES	NA	69	M	Another Race	Hispanic or Latino/a or Latinx	Washington	NA	NA	NA	NA	NA	NA
1827	BioRad	HSV-1	Positive	> 8.0	AI	Positive	8.1	NA	TRUE	Initial	23	3	Positive	YES	NA	69	M	Another Race	Hispanic or Latino/a or Latinx	Washington	NA	NA	NA	NA	NA	NA
1827	BioRad	HSV-2	Positive	2.7	AI	Positive	2.7	NA	FALSE	Initial	23	3	Positive	YES	NA	69	M	Another Race	Hispanic or Latino/a or Latinx	Washington	NA	NA	NA	NA	NA	NA
1826	Roche	HSV-1	Negative	0.035	COI	Negative	0.035	NA	FALSE	Initial	23	0	Negative	NA	NA	50	M	Asian	Non-Hispanic or Latino/a or Latinx	Washington	NA	NA	NA	NA	NA	NA
1826	Roche	HSV-2	Negative	0.105	COI	Negative	0.105	NA	FALSE	Initial	23	0	Negative	NA	NA	50	M	Asian	Non-Hispanic or Latino/a or Latinx	Washington	NA	NA	NA	NA	NA	NA
1826	DiaSorin	HSV-1	Negative	0.39400000000000002	Index	Negative	0.394	NA	FALSE	Initial	23	0	Negative	NA	NA	50	M	Asian	Non-Hispanic or Latino/a or Latinx	Washington	NA	NA	NA	NA	NA	NA
1826	DiaSorin	HSV-2	Positive	2.2599999999999998	Index	Positive	2.26	NA	FALSE	Initial	23	0	Negative	NA	NA	50	M	Asian	Non-Hispanic or Latino/a or Latinx	Washington	NA	NA	NA	NA	NA	NA
1826	BioRad	HSV-1	Negative	0.2	AI	Negative	0.2	NA	FALSE	Initial	23	0	Negative	NA	NA	50	M	Asian	Non-Hispanic or Latino/a or Latinx	Washington	NA	NA	NA	NA	NA	NA
1826	BioRad	HSV-2	Negative	< 0.2	AI	Negative	0.1	NA	TRUE	Initial	23	0	Negative	NA	NA	50	M	Asian	Non-Hispanic or Latino/a or Latinx	Washington	NA	NA	NA	NA	NA	NA
1825	Roche	HSV-1	Negative	0.037	COI	Negative	0.037	NA	FALSE	Initial	23	0	Negative	NA	NA	23	F	Asian	Non-Hispanic or Latino/a or Latinx	Washington	NA	NA	NA	NA	NA	NA
1825	Roche	HSV-2	Negative	0.113	COI	Negative	0.113	NA	FALSE	Initial	23	0	Negative	NA	NA	23	F	Asian	Non-Hispanic or Latino/a or Latinx	Washington	NA	NA	NA	NA	NA	NA
1825	DiaSorin	HSV-1	Negative	0.22800000000000001	Index	Negative	0.228	NA	FALSE	Initial	23	0	Negative	NA	NA	23	F	Asian	Non-Hispanic or Latino/a or Latinx	Washington	NA	NA	NA	NA	NA	NA
1825	DiaSorin	HSV-2	Negative	0.877	Index	Negative	0.877	NA	FALSE	Initial	23	0	Negative	NA	NA	23	F	Asian	Non-Hispanic or Latino/a or Latinx	Washington	NA	NA	NA	NA	NA	NA
1825	BioRad	HSV-1	Negative	< 0.2	AI	Negative	0.1	NA	TRUE	Initial	23	0	Negative	NA	NA	23	F	Asian	Non-Hispanic or Latino/a or Latinx	Washington	NA	NA	NA	NA	NA	NA
1825	BioRad	HSV-2	Negative	< 0.2	AI	Negative	0.1	NA	TRUE	Initial	23	0	Negative	NA	NA	23	F	Asian	Non-Hispanic or Latino/a or Latinx	Washington	NA	NA	NA	NA	NA	NA
1824	Roche	HSV-1	Negative	0.035	COI	Negative	0.035	NA	FALSE	Initial	23	0	Negative	NA	NA	42	M	Alaska Native	Non-Hispanic or Latino/a or Latinx	Alaska	NA	NA	NA	NA	NA	NA
1824	Roche	HSV-2	Negative	0.101	COI	Negative	0.101	NA	FALSE	Initial	23	0	Negative	NA	NA	42	M	Alaska Native	Non-Hispanic or Latino/a or Latinx	Alaska	NA	NA	NA	NA	NA	NA
1824	DiaSorin	HSV-1	Negative	<0.0100	Index	Negative	0.009	NA	TRUE	Initial	23	0	Negative	NA	NA	42	M	Alaska Native	Non-Hispanic or Latino/a or Latinx	Alaska	NA	NA	NA	NA	NA	NA
1824	DiaSorin	HSV-2	Negative	3.3300000000000003E-2	Index	Negative	0.0333	NA	FALSE	Initial	23	0	Negative	NA	NA	42	M	Alaska Native	Non-Hispanic or Latino/a or Latinx	Alaska	NA	NA	NA	NA	NA	NA
1824	BioRad	HSV-1	Negative	< 0.2	AI	Negative	0.1	NA	TRUE	Initial	23	0	Negative	NA	NA	42	M	Alaska Native	Non-Hispanic or Latino/a or Latinx	Alaska	NA	NA	NA	NA	NA	NA
1824	BioRad	HSV-2	Negative	< 0.2	AI	Negative	0.1	NA	TRUE	Initial	23	0	Negative	NA	NA	42	M	Alaska Native	Non-Hispanic or Latino/a or Latinx	Alaska	NA	NA	NA	NA	NA	NA
1823	Roche	HSV-1	Negative	0.039	COI	Negative	0.039	NA	FALSE	Initial	23	0	Negative	NA	NA	61	F	White	Non-Hispanic or Latino/a or Latinx	Washington	NA	NA	NA	NA	NA	NA
1823	Roche	HSV-2	Negative	0.112	COI	Negative	0.112	NA	FALSE	Initial	23	0	Negative	NA	NA	61	F	White	Non-Hispanic or Latino/a or Latinx	Washington	NA	NA	NA	NA	NA	NA
1823	DiaSorin	HSV-1	Negative	0.223	Index	Negative	0.223	NA	FALSE	Initial	23	0	Negative	NA	NA	61	F	White	Non-Hispanic or Latino/a or Latinx	Washington	NA	NA	NA	NA	NA	NA
1823	DiaSorin	HSV-2	Negative	9.0800000000000006E-2	Index	Negative	0.0908	NA	FALSE	Initial	23	0	Negative	NA	NA	61	F	White	Non-Hispanic or Latino/a or Latinx	Washington	NA	NA	NA	NA	NA	NA
1823	BioRad	HSV-1	Negative	< 0.2	AI	Negative	0.1	NA	TRUE	Initial	23	0	Negative	NA	NA	61	F	White	Non-Hispanic or Latino/a or Latinx	Washington	NA	NA	NA	NA	NA	NA
1823	BioRad	HSV-2	Negative	< 0.2	AI	Negative	0.1	NA	TRUE	Initial	23	0	Negative	NA	NA	61	F	White	Non-Hispanic or Latino/a or Latinx	Washington	NA	NA	NA	NA	NA	NA
1822	Roche	HSV-1	Positive	5.94	COI	Positive	5.94	NA	FALSE	Initial	23	1	Positive	NA	NA	31	M	Unavailable or Unknown	Hispanic or Latino/a or Latinx	Washington	NA	NA	NA	NA	NA	NA
1822	Roche	HSV-2	Negative	0.106	COI	Negative	0.106	NA	FALSE	Initial	23	1	Negative	NA	NA	31	M	Unavailable or Unknown	Hispanic or Latino/a or Latinx	Washington	NA	NA	NA	NA	NA	NA
1822	DiaSorin	HSV-1	Positive	25.9	Index	Positive	25.9	NA	FALSE	Initial	23	1	Positive	NA	NA	31	M	Unavailable or Unknown	Hispanic or Latino/a or Latinx	Washington	NA	NA	NA	NA	NA	NA
1822	DiaSorin	HSV-2	Negative	7.0099999999999996E-2	Index	Negative	0.0701	NA	FALSE	Initial	23	1	Negative	NA	NA	31	M	Unavailable or Unknown	Hispanic or Latino/a or Latinx	Washington	NA	NA	NA	NA	NA	NA
1822	BioRad	HSV-1	Positive	1.2	AI	Positive	1.2	NA	FALSE	Initial	23	1	Positive	NA	NA	31	M	Unavailable or Unknown	Hispanic or Latino/a or Latinx	Washington	NA	NA	NA	NA	NA	NA
1822	BioRad	HSV-2	Negative	< 0.2	AI	Negative	0.1	NA	TRUE	Initial	23	1	Negative	NA	NA	31	M	Unavailable or Unknown	Hispanic or Latino/a or Latinx	Washington	NA	NA	NA	NA	NA	NA
1821	Roche	HSV-1	Negative	0.839	COI	Negative	0.839	NA	FALSE	Initial	23	1	Positive	NA	NA	79	M	White	Non-Hispanic or Latino/a or Latinx	Arizona	NA	NA	NA	NA	NA	NA
1821	Roche	HSV-2	Negative	0.104	COI	Negative	0.104	NA	FALSE	Initial	23	1	Negative	NA	NA	79	M	White	Non-Hispanic or Latino/a or Latinx	Arizona	NA	NA	NA	NA	NA	NA
1821	DiaSorin	HSV-1	Positive	1.18	Index	Positive	1.18	NA	FALSE	Initial	23	1	Positive	NA	NA	79	M	White	Non-Hispanic or Latino/a or Latinx	Arizona	NA	NA	NA	NA	NA	NA
1821	DiaSorin	HSV-2	Negative	0.247	Index	Negative	0.247	NA	FALSE	Initial	23	1	Negative	NA	NA	79	M	White	Non-Hispanic or Latino/a or Latinx	Arizona	NA	NA	NA	NA	NA	NA
1821	BioRad	HSV-1	Negative	0.3	AI	Negative	0.3	NA	FALSE	Initial	23	1	Positive	NA	NA	79	M	White	Non-Hispanic or Latino/a or Latinx	Arizona	NA	NA	NA	NA	NA	NA
1821	BioRad	HSV-2	Negative	< 0.2	AI	Negative	0.1	NA	TRUE	Initial	23	1	Negative	NA	NA	79	M	White	Non-Hispanic or Latino/a or Latinx	Arizona	NA	NA	NA	NA	NA	NA
1820	Roche	HSV-1	Positive	3.15	COI	Positive	3.15	NA	FALSE	Initial	23	1	Positive	NA	NA	50	F	White	Non-Hispanic or Latino/a or Latinx	Washington	NA	NA	NA	NA	NA	NA
1820	Roche	HSV-2	Negative	0.102	COI	Negative	0.102	NA	FALSE	Initial	23	1	Negative	NA	NA	50	F	White	Non-Hispanic or Latino/a or Latinx	Washington	NA	NA	NA	NA	NA	NA
1820	DiaSorin	HSV-1	Positive	2.88	Index	Positive	2.88	NA	FALSE	Initial	23	1	Positive	NA	NA	50	F	White	Non-Hispanic or Latino/a or Latinx	Washington	NA	NA	NA	NA	NA	NA
1820	DiaSorin	HSV-2	Negative	3.1399999999999997E-2	Index	Negative	0.0314	NA	FALSE	Initial	23	1	Negative	NA	NA	50	F	White	Non-Hispanic or Latino/a or Latinx	Washington	NA	NA	NA	NA	NA	NA
1820	BioRad	HSV-1	Negative	0.6	AI	Negative	0.6	NA	FALSE	Initial	23	1	Positive	NA	NA	50	F	White	Non-Hispanic or Latino/a or Latinx	Washington	NA	NA	NA	NA	NA	NA
1820	BioRad	HSV-2	Negative	< 0.2	AI	Negative	0.1	NA	TRUE	Initial	23	1	Negative	NA	NA	50	F	White	Non-Hispanic or Latino/a or Latinx	Washington	NA	NA	NA	NA	NA	NA
1819	Roche	HSV-1	Positive	83.96	COI	Positive	83.96	NA	FALSE	Initial	23	3	Positive	NA	NA	66	M	White	Non-Hispanic or Latino/a or Latinx	Washington	NA	NA	NA	NA	NA	NA
1819	Roche	HSV-2	Positive	47.77	COI	Positive	47.77	NA	FALSE	Initial	23	3	Positive	NA	NA	66	M	White	Non-Hispanic or Latino/a or Latinx	Washington	NA	NA	NA	NA	NA	NA
1819	DiaSorin	HSV-1	Positive	29.2	Index	Positive	29.2	NA	FALSE	Initial	23	3	Positive	NA	NA	66	M	White	Non-Hispanic or Latino/a or Latinx	Washington	NA	NA	NA	NA	NA	NA
1819	DiaSorin	HSV-2	Positive	5.47	Index	Positive	5.47	NA	FALSE	Initial	23	3	Positive	NA	NA	66	M	White	Non-Hispanic or Latino/a or Latinx	Washington	NA	NA	NA	NA	NA	NA
1819	BioRad	HSV-1	Positive	> 8.0	AI	Positive	8.1	NA	TRUE	Initial	23	3	Positive	NA	NA	66	M	White	Non-Hispanic or Latino/a or Latinx	Washington	NA	NA	NA	NA	NA	NA
1819	BioRad	HSV-2	Positive	7.7	AI	Positive	7.7	NA	FALSE	Initial	23	3	Positive	NA	NA	66	M	White	Non-Hispanic or Latino/a or Latinx	Washington	NA	NA	NA	NA	NA	NA
1818	Roche	HSV-1	Positive	2.9	COI	Positive	2.9	NA	FALSE	Initial	23	1	Positive	NA	NA	32	F	White	Non-Hispanic or Latino/a or Latinx	Washington	NA	NA	NA	NA	NA	NA
1818	Roche	HSV-2	Negative	0.104	COI	Negative	0.104	NA	FALSE	Initial	23	1	Negative	NA	NA	32	F	White	Non-Hispanic or Latino/a or Latinx	Washington	NA	NA	NA	NA	NA	NA
1818	DiaSorin	HSV-1	Positive	35.200000000000003	Index	Positive	35.2	NA	FALSE	Initial	23	1	Positive	NA	NA	32	F	White	Non-Hispanic or Latino/a or Latinx	Washington	NA	NA	NA	NA	NA	NA
1818	DiaSorin	HSV-2	Negative	0.11	Index	Negative	0.11	NA	FALSE	Initial	23	1	Negative	NA	NA	32	F	White	Non-Hispanic or Latino/a or Latinx	Washington	NA	NA	NA	NA	NA	NA
1818	BioRad	HSV-1	Positive	1.5	AI	Positive	1.5	NA	FALSE	Initial	23	1	Positive	NA	NA	32	F	White	Non-Hispanic or Latino/a or Latinx	Washington	NA	NA	NA	NA	NA	NA
1818	BioRad	HSV-2	Negative	< 0.2	AI	Negative	0.1	NA	TRUE	Initial	23	1	Negative	NA	NA	32	F	White	Non-Hispanic or Latino/a or Latinx	Washington	NA	NA	NA	NA	NA	NA
1817	Roche	HSV-1	Positive	34.08	COI	Positive	34.08	NA	FALSE	Initial	23	1	Positive	NA	NA	45	F	White	Hispanic or Latino/a or Latinx	Washington	NA	NA	NA	NA	NA	NA
1817	Roche	HSV-2	Negative	0.11	COI	Negative	0.11	NA	FALSE	Initial	23	1	Negative	NA	NA	45	F	White	Hispanic or Latino/a or Latinx	Washington	NA	NA	NA	NA	NA	NA
1817	DiaSorin	HSV-1	Positive	27.3	Index	Positive	27.3	NA	FALSE	Initial	23	1	Positive	NA	NA	45	F	White	Hispanic or Latino/a or Latinx	Washington	NA	NA	NA	NA	NA	NA
1817	DiaSorin	HSV-2	Negative	0.122	Index	Negative	0.122	NA	FALSE	Initial	23	1	Negative	NA	NA	45	F	White	Hispanic or Latino/a or Latinx	Washington	NA	NA	NA	NA	NA	NA
1817	BioRad	HSV-1	Positive	3.6	AI	Positive	3.6	NA	FALSE	Initial	23	1	Positive	NA	NA	45	F	White	Hispanic or Latino/a or Latinx	Washington	NA	NA	NA	NA	NA	NA
1817	BioRad	HSV-2	Negative	< 0.2	AI	Negative	0.1	NA	TRUE	Initial	23	1	Negative	NA	NA	45	F	White	Hispanic or Latino/a or Latinx	Washington	NA	NA	NA	NA	NA	NA
1816	Roche	HSV-1	Negative	0.037	COI	Negative	0.037	NA	FALSE	Initial	23	0	Negative	NA	NA	66	M	White	Non-Hispanic or Latino/a or Latinx	Washington	NA	NA	NA	NA	NA	NA
1816	Roche	HSV-2	Negative	0.104	COI	Negative	0.104	NA	FALSE	Initial	23	0	Negative	NA	NA	66	M	White	Non-Hispanic or Latino/a or Latinx	Washington	NA	NA	NA	NA	NA	NA
1816	DiaSorin	HSV-1	Negative	0.249	Index	Negative	0.249	NA	FALSE	Initial	23	0	Negative	NA	NA	66	M	White	Non-Hispanic or Latino/a or Latinx	Washington	NA	NA	NA	NA	NA	NA
1816	DiaSorin	HSV-2	Negative	0.124	Index	Negative	0.124	NA	FALSE	Initial	23	0	Negative	NA	NA	66	M	White	Non-Hispanic or Latino/a or Latinx	Washington	NA	NA	NA	NA	NA	NA
1816	BioRad	HSV-1	Negative	0.6	AI	Negative	0.6	NA	FALSE	Initial	23	0	Negative	NA	NA	66	M	White	Non-Hispanic or Latino/a or Latinx	Washington	NA	NA	NA	NA	NA	NA
1816	BioRad	HSV-2	Negative	< 0.2	AI	Negative	0.1	NA	TRUE	Initial	23	0	Negative	NA	NA	66	M	White	Non-Hispanic or Latino/a or Latinx	Washington	NA	NA	NA	NA	NA	NA
1815	Roche	HSV-1	Negative	0.04	COI	Negative	0.04	NA	FALSE	Initial	23	2	Negative	NA	NA	50	F	White	Non-Hispanic or Latino/a or Latinx	Utah	NA	NA	NA	NA	NA	NA
1815	Roche	HSV-2	Positive	39.55	COI	Positive	39.55	NA	FALSE	Initial	23	2	Positive	NA	NA	50	F	White	Non-Hispanic or Latino/a or Latinx	Utah	NA	NA	NA	NA	NA	NA
1815	DiaSorin	HSV-1	Negative	0.4	Index	Negative	0.4	NA	FALSE	Initial	23	2	Negative	NA	NA	50	F	White	Non-Hispanic or Latino/a or Latinx	Utah	NA	NA	NA	NA	NA	NA
1815	DiaSorin	HSV-2	Positive	10.199999999999999	Index	Positive	10.2	NA	FALSE	Initial	23	2	Positive	NA	NA	50	F	White	Non-Hispanic or Latino/a or Latinx	Utah	NA	NA	NA	NA	NA	NA
1815	BioRad	HSV-1	Negative	< 0.2	AI	Negative	0.1	NA	TRUE	Initial	23	2	Negative	NA	NA	50	F	White	Non-Hispanic or Latino/a or Latinx	Utah	NA	NA	NA	NA	NA	NA
1815	BioRad	HSV-2	Positive	> 8.0	AI	Positive	8.1	NA	TRUE	Initial	23	2	Positive	NA	NA	50	F	White	Non-Hispanic or Latino/a or Latinx	Utah	NA	NA	NA	NA	NA	NA
1814	Roche	HSV-1	Negative	0.03	COI	Negative	0.03	NA	FALSE	Initial	23	0	Negative	NA	YES	49	F	Unavailable or Unknown	Unknown to patient	Hawaii	NA	NA	NA	NA	NA	NA
1814	Roche	HSV-2	Negative	0.099	COI	Negative	0.099	NA	FALSE	Initial	23	0	Negative	NA	YES	49	F	Unavailable or Unknown	Unknown to patient	Hawaii	NA	NA	NA	NA	NA	NA
1814	DiaSorin	HSV-1	Positive	1.43	Index	Positive	1.43	NA	FALSE	Initial	23	0	Negative	NA	YES	49	F	Unavailable or Unknown	Unknown to patient	Hawaii	NA	NA	NA	NA	NA	NA
1814	DiaSorin	HSV-2	Negative	7.1400000000000005E-2	Index	Negative	0.0714	NA	FALSE	Initial	23	0	Negative	NA	YES	49	F	Unavailable or Unknown	Unknown to patient	Hawaii	NA	NA	NA	NA	NA	NA
1814	BioRad	HSV-1	Negative	< 0.2	AI	Negative	0.1	NA	TRUE	Initial	23	0	Negative	NA	YES	49	F	Unavailable or Unknown	Unknown to patient	Hawaii	NA	NA	NA	NA	NA	NA
1814	BioRad	HSV-2	Negative	< 0.2	AI	Negative	0.1	NA	TRUE	Initial	23	0	Negative	NA	YES	49	F	Unavailable or Unknown	Unknown to patient	Hawaii	NA	NA	NA	NA	NA	NA
1813	Roche	HSV-1	Positive	16.95	COI	Positive	16.95	NA	FALSE	Initial	23	1	Positive	NA	NA	63	M	Unavailable or Unknown	Hispanic or Latino/a or Latinx	Washington	NA	NA	NA	NA	NA	NA
1813	Roche	HSV-2	Negative	0.106	COI	Negative	0.106	NA	FALSE	Initial	23	1	Negative	NA	NA	63	M	Unavailable or Unknown	Hispanic or Latino/a or Latinx	Washington	NA	NA	NA	NA	NA	NA
1813	DiaSorin	HSV-1	Positive	43.2	Index	Positive	43.2	NA	FALSE	Initial	23	1	Positive	NA	NA	63	M	Unavailable or Unknown	Hispanic or Latino/a or Latinx	Washington	NA	NA	NA	NA	NA	NA
1813	DiaSorin	HSV-2	Positive	2.0699999999999998	Index	Positive	2.07	NA	FALSE	Initial	23	1	Negative	NA	NA	63	M	Unavailable or Unknown	Hispanic or Latino/a or Latinx	Washington	NA	NA	NA	NA	NA	NA
1813	BioRad	HSV-1	Positive	> 8.0	AI	Positive	8.1	NA	TRUE	Initial	23	1	Positive	NA	NA	63	M	Unavailable or Unknown	Hispanic or Latino/a or Latinx	Washington	NA	NA	NA	NA	NA	NA
1813	BioRad	HSV-2	Positive	1.3	AI	Positive	1.3	NA	FALSE	Initial	23	1	Negative	NA	NA	63	M	Unavailable or Unknown	Hispanic or Latino/a or Latinx	Washington	NA	NA	NA	NA	NA	NA
1812	Roche	HSV-1	Positive	1.23	COI	Positive	1.23	NA	FALSE	Initial	23	3	Positive	YES	NA	56	M	White	Non-Hispanic or Latino/a or Latinx	Washington	NA	NA	NA	NA	NA	NA
1812	Roche	HSV-2	Positive	5.92	COI	Positive	5.92	NA	FALSE	Initial	23	3	Positive	YES	NA	56	M	White	Non-Hispanic or Latino/a or Latinx	Washington	NA	NA	NA	NA	NA	NA
1812	DiaSorin	HSV-1	Negative	0.84599999999999997	Index	Negative	0.846	NA	FALSE	Initial	23	3	Positive	YES	NA	56	M	White	Non-Hispanic or Latino/a or Latinx	Washington	NA	NA	NA	NA	NA	NA
1812	DiaSorin	HSV-2	Negative	0.56699999999999995	Index	Negative	0.567	NA	FALSE	Initial	23	3	Positive	YES	NA	56	M	White	Non-Hispanic or Latino/a or Latinx	Washington	NA	NA	NA	NA	NA	NA
1812	BioRad	HSV-1	Negative	0.4	AI	Negative	0.4	NA	FALSE	Initial	23	3	Positive	YES	NA	56	M	White	Non-Hispanic or Latino/a or Latinx	Washington	NA	NA	NA	NA	NA	NA
1812	BioRad	HSV-2	Negative	0.8	AI	Negative	0.8	NA	FALSE	Initial	23	3	Positive	YES	NA	56	M	White	Non-Hispanic or Latino/a or Latinx	Washington	NA	NA	NA	NA	NA	NA
1811	Roche	HSV-1	Negative	0.092	COI	Negative	0.092	NA	FALSE	Initial	23	2	Negative	YES	NA	68	M	White	Non-Hispanic or Latino/a or Latinx	Washington	NA	NA	NA	NA	NA	NA
1811	Roche	HSV-2	Positive	31.12	COI	Positive	31.12	NA	FALSE	Initial	23	2	Positive	YES	NA	68	M	White	Non-Hispanic or Latino/a or Latinx	Washington	NA	NA	NA	NA	NA	NA
1811	DiaSorin	HSV-1	Equivocal	1.06	Index	Equivocal	1.08	Initial	FALSE	Initial	23	2	Negative	YES	NA	68	M	White	Non-Hispanic or Latino/a or Latinx	Washington	NA	NA	NA	NA	NA	NA
1811	DiaSorin	HSV-2	Positive	5.3	Index	Positive	5.3	NA	FALSE	Initial	23	2	Positive	YES	NA	68	M	White	Non-Hispanic or Latino/a or Latinx	Washington	NA	NA	NA	NA	NA	NA
1811	DiaSorin	HSV-1	Equivocal	1.08	Index	Equivocal	1.08	RPT	FALSE	Initial	23	2	Negative	YES	NA	68	M	White	Non-Hispanic or Latino/a or Latinx	Washington	NA	NA	NA	NA	NA	NA
1811	DiaSorin	HSV-1	Equivocal	1.08	Index	Equivocal	1.08	RPT	FALSE	Initial	23	2	Negative	YES	NA	68	M	White	Non-Hispanic or Latino/a or Latinx	Washington	NA	NA	NA	NA	NA	NA
1811	BioRad	HSV-1	Negative	< 0.2	AI	Negative	0.1	NA	TRUE	Initial	23	2	Negative	YES	NA	68	M	White	Non-Hispanic or Latino/a or Latinx	Washington	NA	NA	NA	NA	NA	NA
1811	BioRad	HSV-2	Positive	> 8.0	AI	Positive	8.1	NA	TRUE	Initial	23	2	Positive	YES	NA	68	M	White	Non-Hispanic or Latino/a or Latinx	Washington	NA	NA	NA	NA	NA	NA
1810	Roche	HSV-1	Negative	0.035	COI	Negative	0.035	NA	FALSE	Initial	23	0	Negative	NA	NA	55	M	White	Non-Hispanic or Latino/a or Latinx	Washington	NA	NA	NA	NA	NA	NA
1810	Roche	HSV-2	Negative	0.105	COI	Negative	0.105	NA	FALSE	Initial	23	0	Negative	NA	NA	55	M	White	Non-Hispanic or Latino/a or Latinx	Washington	NA	NA	NA	NA	NA	NA
1810	DiaSorin	HSV-1	Negative	<0.0100	Index	Negative	0.009	NA	TRUE	Initial	23	0	Negative	NA	NA	55	M	White	Non-Hispanic or Latino/a or Latinx	Washington	NA	NA	NA	NA	NA	NA
1810	DiaSorin	HSV-2	Negative	6.4000000000000001E-2	Index	Negative	0.064	NA	FALSE	Initial	23	0	Negative	NA	NA	55	M	White	Non-Hispanic or Latino/a or Latinx	Washington	NA	NA	NA	NA	NA	NA
1810	BioRad	HSV-1	Negative	< 0.2	AI	Negative	0.1	NA	TRUE	Initial	23	0	Negative	NA	NA	55	M	White	Non-Hispanic or Latino/a or Latinx	Washington	NA	NA	NA	NA	NA	NA
1810	BioRad	HSV-2	Negative	< 0.2	AI	Negative	0.1	NA	TRUE	Initial	23	0	Negative	NA	NA	55	M	White	Non-Hispanic or Latino/a or Latinx	Washington	NA	NA	NA	NA	NA	NA
1809	Roche	HSV-1	Negative	0.037	COI	Negative	0.037	NA	FALSE	Initial	23	0	Negative	NA	NA	65	F	White	Patient declined to respond	Washington	NA	NA	NA	NA	NA	NA
1809	Roche	HSV-2	Negative	0.109	COI	Negative	0.109	NA	FALSE	Initial	23	0	Negative	NA	NA	65	F	White	Patient declined to respond	Washington	NA	NA	NA	NA	NA	NA
1809	DiaSorin	HSV-1	Negative	0.09	Index	Negative	0.09	NA	FALSE	Initial	23	0	Negative	NA	NA	65	F	White	Patient declined to respond	Washington	NA	NA	NA	NA	NA	NA
1809	DiaSorin	HSV-2	Negative	6.0299999999999999E-2	Index	Negative	0.0603	NA	FALSE	Initial	23	0	Negative	NA	NA	65	F	White	Patient declined to respond	Washington	NA	NA	NA	NA	NA	NA
1809	BioRad	HSV-1	Negative	< 0.2	AI	Negative	0.1	NA	TRUE	Initial	23	0	Negative	NA	NA	65	F	White	Patient declined to respond	Washington	NA	NA	NA	NA	NA	NA
1809	BioRad	HSV-2	Negative	< 0.2	AI	Negative	0.1	NA	TRUE	Initial	23	0	Negative	NA	NA	65	F	White	Patient declined to respond	Washington	NA	NA	NA	NA	NA	NA
1808	Roche	HSV-1	Negative	0.036	COI	Negative	0.036	NA	FALSE	Initial	23	0	Negative	NA	NA	23	M	White	Non-Hispanic or Latino/a or Latinx	Washington	NA	NA	NA	NA	NA	NA
1808	Roche	HSV-2	Negative	0.106	COI	Negative	0.106	NA	FALSE	Initial	23	0	Negative	NA	NA	23	M	White	Non-Hispanic or Latino/a or Latinx	Washington	NA	NA	NA	NA	NA	NA
1808	DiaSorin	HSV-1	Negative	0.14599999999999999	Index	Negative	0.146	NA	FALSE	Initial	23	0	Negative	NA	NA	23	M	White	Non-Hispanic or Latino/a or Latinx	Washington	NA	NA	NA	NA	NA	NA
1808	DiaSorin	HSV-2	Negative	5.8400000000000001E-2	Index	Negative	0.0584	NA	FALSE	Initial	23	0	Negative	NA	NA	23	M	White	Non-Hispanic or Latino/a or Latinx	Washington	NA	NA	NA	NA	NA	NA
1808	BioRad	HSV-1	Negative	< 0.2	AI	Negative	0.1	NA	TRUE	Initial	23	0	Negative	NA	NA	23	M	White	Non-Hispanic or Latino/a or Latinx	Washington	NA	NA	NA	NA	NA	NA
1808	BioRad	HSV-2	Negative	< 0.2	AI	Negative	0.1	NA	TRUE	Initial	23	0	Negative	NA	NA	23	M	White	Non-Hispanic or Latino/a or Latinx	Washington	NA	NA	NA	NA	NA	NA
1807	Roche	HSV-1	Negative	0.037	COI	Negative	0.037	NA	FALSE	Initial	23	0	Negative	NA	NA	22	F	Black or African-American	Non-Hispanic or Latino/a or Latinx	Washington	NA	NA	NA	NA	NA	NA
1807	Roche	HSV-2	Negative	0.113	COI	Negative	0.113	NA	FALSE	Initial	23	0	Negative	NA	NA	22	F	Black or African-American	Non-Hispanic or Latino/a or Latinx	Washington	NA	NA	NA	NA	NA	NA
1807	DiaSorin	HSV-1	Negative	0.10100000000000001	Index	Negative	0.101	NA	FALSE	Initial	23	0	Negative	NA	NA	22	F	Black or African-American	Non-Hispanic or Latino/a or Latinx	Washington	NA	NA	NA	NA	NA	NA
1807	DiaSorin	HSV-2	Negative	0.42699999999999999	Index	Negative	0.427	NA	FALSE	Initial	23	0	Negative	NA	NA	22	F	Black or African-American	Non-Hispanic or Latino/a or Latinx	Washington	NA	NA	NA	NA	NA	NA
1807	BioRad	HSV-1	Negative	< 0.2	AI	Negative	0.1	NA	TRUE	Initial	23	0	Negative	NA	NA	22	F	Black or African-American	Non-Hispanic or Latino/a or Latinx	Washington	NA	NA	NA	NA	NA	NA
1807	BioRad	HSV-2	Negative	< 0.2	AI	Negative	0.1	NA	TRUE	Initial	23	0	Negative	NA	NA	22	F	Black or African-American	Non-Hispanic or Latino/a or Latinx	Washington	NA	NA	NA	NA	NA	NA
1806	Roche	HSV-1	Negative	0.387	COI	Negative	0.387	NA	FALSE	Initial	23	1	Positive	NA	NA	31	M	White	Unknown to patient	Washington	NA	NA	NA	NA	NA	NA
1806	Roche	HSV-2	Negative	0.094	COI	Negative	0.094	NA	FALSE	Initial	23	1	Negative	NA	NA	31	M	White	Unknown to patient	Washington	NA	NA	NA	NA	NA	NA
1806	DiaSorin	HSV-1	Positive	33.200000000000003	Index	Positive	33.2	NA	FALSE	Initial	23	1	Positive	NA	NA	31	M	White	Unknown to patient	Washington	NA	NA	NA	NA	NA	NA
1806	DiaSorin	HSV-2	Negative	0.85399999999999998	Index	Negative	0.854	NA	FALSE	Initial	23	1	Negative	NA	NA	31	M	White	Unknown to patient	Washington	NA	NA	NA	NA	NA	NA
1806	BioRad	HSV-1	Positive	3.2	AI	Positive	3.2	NA	FALSE	Initial	23	1	Positive	NA	NA	31	M	White	Unknown to patient	Washington	NA	NA	NA	NA	NA	NA
1806	BioRad	HSV-2	Negative	< 0.2	AI	Negative	0.1	NA	TRUE	Initial	23	1	Negative	NA	NA	31	M	White	Unknown to patient	Washington	NA	NA	NA	NA	NA	NA
1805	Roche	HSV-1	Negative	0.038	COI	Negative	0.038	NA	FALSE	Initial	23	2	Negative	NA	NA	47	F	White	Non-Hispanic or Latino/a or Latinx	Washington	NA	NA	NA	NA	NA	NA
1805	Roche	HSV-2	Positive	12.09	COI	Positive	12.09	NA	FALSE	Initial	23	2	Positive	NA	NA	47	F	White	Non-Hispanic or Latino/a or Latinx	Washington	NA	NA	NA	NA	NA	NA
1805	DiaSorin	HSV-1	Negative	0.27	Index	Negative	0.27	NA	FALSE	Initial	23	2	Negative	NA	NA	47	F	White	Non-Hispanic or Latino/a or Latinx	Washington	NA	NA	NA	NA	NA	NA
1805	DiaSorin	HSV-2	Positive	5.32	Index	Positive	5.32	NA	FALSE	Initial	23	2	Positive	NA	NA	47	F	White	Non-Hispanic or Latino/a or Latinx	Washington	NA	NA	NA	NA	NA	NA
1805	BioRad	HSV-1	Negative	< 0.2	AI	Negative	0.1	NA	TRUE	Initial	23	2	Negative	NA	NA	47	F	White	Non-Hispanic or Latino/a or Latinx	Washington	NA	NA	NA	NA	NA	NA
1805	BioRad	HSV-2	Positive	4.1	AI	Positive	4.1	NA	FALSE	Initial	23	2	Positive	NA	NA	47	F	White	Non-Hispanic or Latino/a or Latinx	Washington	NA	NA	NA	NA	NA	NA
1804	Roche	HSV-1	Positive	7.08	COI	Positive	7.08	NA	FALSE	Initial	23	3	Positive	NA	NA	55	F	Alaska Native	Non-Hispanic or Latino/a or Latinx	Alaska	NA	NA	NA	NA	NA	NA
1804	Roche	HSV-2	Positive	4.54	COI	Positive	4.54	NA	FALSE	Initial	23	3	Positive	NA	NA	55	F	Alaska Native	Non-Hispanic or Latino/a or Latinx	Alaska	NA	NA	NA	NA	NA	NA
1804	DiaSorin	HSV-1	Positive	11.8	Index	Positive	11.8	NA	FALSE	Initial	23	3	Positive	NA	NA	55	F	Alaska Native	Non-Hispanic or Latino/a or Latinx	Alaska	NA	NA	NA	NA	NA	NA
1804	DiaSorin	HSV-2	Positive	3.05	Index	Positive	3.05	NA	FALSE	Initial	23	3	Positive	NA	NA	55	F	Alaska Native	Non-Hispanic or Latino/a or Latinx	Alaska	NA	NA	NA	NA	NA	NA
1804	BioRad	HSV-1	Positive	2.9	AI	Positive	2.9	NA	FALSE	Initial	23	3	Positive	NA	NA	55	F	Alaska Native	Non-Hispanic or Latino/a or Latinx	Alaska	NA	NA	NA	NA	NA	NA
1804	BioRad	HSV-2	Positive	4.9	AI	Positive	4.9	NA	FALSE	Initial	23	3	Positive	NA	NA	55	F	Alaska Native	Non-Hispanic or Latino/a or Latinx	Alaska	NA	NA	NA	NA	NA	NA
1803	Roche	HSV-1	Negative	0.037	COI	Negative	0.037	NA	FALSE	Initial	23	0	Negative	NA	NA	26	M	White	Non-Hispanic or Latino/a or Latinx	Washington	NA	NA	NA	NA	NA	NA
1803	Roche	HSV-2	Negative	0.113	COI	Negative	0.113	NA	FALSE	Initial	23	0	Negative	NA	NA	26	M	White	Non-Hispanic or Latino/a or Latinx	Washington	NA	NA	NA	NA	NA	NA
1803	DiaSorin	HSV-1	Negative	5.8200000000000002E-2	Index	Negative	0.0582	NA	FALSE	Initial	23	0	Negative	NA	NA	26	M	White	Non-Hispanic or Latino/a or Latinx	Washington	NA	NA	NA	NA	NA	NA
1803	DiaSorin	HSV-2	Negative	5.5399999999999998E-2	Index	Negative	0.0554	NA	FALSE	Initial	23	0	Negative	NA	NA	26	M	White	Non-Hispanic or Latino/a or Latinx	Washington	NA	NA	NA	NA	NA	NA
1803	BioRad	HSV-1	Negative	< 0.2	AI	Negative	0.1	NA	TRUE	Initial	23	0	Negative	NA	NA	26	M	White	Non-Hispanic or Latino/a or Latinx	Washington	NA	NA	NA	NA	NA	NA
1803	BioRad	HSV-2	Negative	< 0.2	AI	Negative	0.1	NA	TRUE	Initial	23	0	Negative	NA	NA	26	M	White	Non-Hispanic or Latino/a or Latinx	Washington	NA	NA	NA	NA	NA	NA
1802	Roche	HSV-1	Negative	0.038	COI	Negative	0.038	NA	FALSE	Initial	23	0	Negative	NA	NA	20	M	White	Non-Hispanic or Latino/a or Latinx	Washington	NA	NA	NA	NA	NA	NA
1802	Roche	HSV-2	Negative	0.111	COI	Negative	0.111	NA	FALSE	Initial	23	0	Negative	NA	NA	20	M	White	Non-Hispanic or Latino/a or Latinx	Washington	NA	NA	NA	NA	NA	NA
1802	DiaSorin	HSV-1	Negative	4.82E-2	Index	Negative	0.0482	NA	FALSE	Initial	23	0	Negative	NA	NA	20	M	White	Non-Hispanic or Latino/a or Latinx	Washington	NA	NA	NA	NA	NA	NA
1802	DiaSorin	HSV-2	Negative	4.24E-2	Index	Negative	0.0424	NA	FALSE	Initial	23	0	Negative	NA	NA	20	M	White	Non-Hispanic or Latino/a or Latinx	Washington	NA	NA	NA	NA	NA	NA
1802	BioRad	HSV-1	Negative	< 0.2	AI	Negative	0.1	NA	TRUE	Initial	23	0	Negative	NA	NA	20	M	White	Non-Hispanic or Latino/a or Latinx	Washington	NA	NA	NA	NA	NA	NA
1802	BioRad	HSV-2	Negative	< 0.2	AI	Negative	0.1	NA	TRUE	Initial	23	0	Negative	NA	NA	20	M	White	Non-Hispanic or Latino/a or Latinx	Washington	NA	NA	NA	NA	NA	NA
1801	Roche	HSV-1	Positive	13.77	COI	Positive	13.77	NA	FALSE	Initial	23	3	Positive	NA	NA	35	M	White	Hispanic or Latino/a or Latinx	Washington	NA	NA	NA	NA	NA	NA
1801	Roche	HSV-2	Positive	1.94	COI	Positive	1.94	NA	FALSE	Initial	23	3	Positive	NA	NA	35	M	White	Hispanic or Latino/a or Latinx	Washington	NA	NA	NA	NA	NA	NA
1801	DiaSorin	HSV-1	Positive	11.6	Index	Positive	11.6	NA	FALSE	Initial	23	3	Positive	NA	NA	35	M	White	Hispanic or Latino/a or Latinx	Washington	NA	NA	NA	NA	NA	NA
1801	DiaSorin	HSV-2	Negative	0.44900000000000001	Index	Negative	0.449	NA	FALSE	Initial	23	3	Positive	NA	NA	35	M	White	Hispanic or Latino/a or Latinx	Washington	NA	NA	NA	NA	NA	NA
1801	BioRad	HSV-1	Positive	3.2	AI	Positive	3.2	NA	FALSE	Initial	23	3	Positive	NA	NA	35	M	White	Hispanic or Latino/a or Latinx	Washington	NA	NA	NA	NA	NA	NA
1801	BioRad	HSV-2	Negative	0.7	AI	Negative	0.7	NA	FALSE	Initial	23	3	Positive	NA	NA	35	M	White	Hispanic or Latino/a or Latinx	Washington	NA	NA	NA	NA	NA	NA
1800	Roche	HSV-1	Negative	0.049	COI	Negative	0.049	NA	FALSE	Initial	23	2	Negative	YES	NA	52	M	White	Non-Hispanic or Latino/a or Latinx	Washington	NA	NA	NA	NA	NA	NA
1800	Roche	HSV-2	Positive	2.66	COI	Positive	2.66	NA	FALSE	Initial	23	2	Positive	YES	NA	52	M	White	Non-Hispanic or Latino/a or Latinx	Washington	NA	NA	NA	NA	NA	NA
1800	DiaSorin	HSV-1	Negative	<0.0100	Index	Negative	0.009	NA	TRUE	Initial	23	2	Negative	YES	NA	52	M	White	Non-Hispanic or Latino/a or Latinx	Washington	NA	NA	NA	NA	NA	NA
1800	DiaSorin	HSV-2	Negative	7.0800000000000002E-2	Index	Negative	0.0708	NA	FALSE	Initial	23	2	Positive	YES	NA	52	M	White	Non-Hispanic or Latino/a or Latinx	Washington	NA	NA	NA	NA	NA	NA
1800	BioRad	HSV-1	Negative	< 0.2	AI	Negative	0.1	NA	TRUE	Initial	23	2	Negative	YES	NA	52	M	White	Non-Hispanic or Latino/a or Latinx	Washington	NA	NA	NA	NA	NA	NA
1800	BioRad	HSV-2	Negative	0.4	AI	Negative	0.4	NA	FALSE	Initial	23	2	Positive	YES	NA	52	M	White	Non-Hispanic or Latino/a or Latinx	Washington	NA	NA	NA	NA	NA	NA
1799	Roche	HSV-1	Negative	0.04	COI	Negative	0.04	NA	FALSE	Initial	23	2	Negative	NA	NA	56	M	Black or African-American	Non-Hispanic or Latino/a or Latinx	Washington	NA	NA	NA	NA	NA	NA
1799	Roche	HSV-2	Positive	77.75	COI	Positive	77.75	NA	FALSE	Initial	23	2	Positive	NA	NA	56	M	Black or African-American	Non-Hispanic or Latino/a or Latinx	Washington	NA	NA	NA	NA	NA	NA
1799	DiaSorin	HSV-1	Negative	4.9700000000000001E-2	Index	Negative	0.0497	NA	FALSE	Initial	23	2	Negative	NA	NA	56	M	Black or African-American	Non-Hispanic or Latino/a or Latinx	Washington	NA	NA	NA	NA	NA	NA
1799	DiaSorin	HSV-2	Positive	8.44	Index	Positive	8.44	NA	FALSE	Initial	23	2	Positive	NA	NA	56	M	Black or African-American	Non-Hispanic or Latino/a or Latinx	Washington	NA	NA	NA	NA	NA	NA
1799	BioRad	HSV-1	Negative	< 0.2	AI	Negative	0.1	NA	TRUE	Initial	23	2	Negative	NA	NA	56	M	Black or African-American	Non-Hispanic or Latino/a or Latinx	Washington	NA	NA	NA	NA	NA	NA
1799	BioRad	HSV-2	Positive	> 8.0	AI	Positive	8.1	NA	TRUE	Initial	23	2	Positive	NA	NA	56	M	Black or African-American	Non-Hispanic or Latino/a or Latinx	Washington	NA	NA	NA	NA	NA	NA
1798	Roche	HSV-1	Negative	0.039	COI	Negative	0.039	NA	FALSE	Initial	22	0	Negative	NA	NA	18	F	Declined to Answer	Non-Hispanic or Latino/a or Latinx	Washington	NA	NA	NA	NA	NA	NA
1798	Roche	HSV-2	Negative	0.114	COI	Negative	0.114	NA	FALSE	Initial	22	0	Negative	NA	NA	18	F	Declined to Answer	Non-Hispanic or Latino/a or Latinx	Washington	NA	NA	NA	NA	NA	NA
1798	DiaSorin	HSV-1	Negative	<0.0100	Index	Negative	0.009	NA	TRUE	Initial	22	0	Negative	NA	NA	18	F	Declined to Answer	Non-Hispanic or Latino/a or Latinx	Washington	NA	NA	NA	NA	NA	NA
1798	DiaSorin	HSV-2	Negative	6.5500000000000003E-2	Index	Negative	0.0655	NA	FALSE	Initial	22	0	Negative	NA	NA	18	F	Declined to Answer	Non-Hispanic or Latino/a or Latinx	Washington	NA	NA	NA	NA	NA	NA
1798	BioRad	HSV-1	Negative	< 0.2	AI	Negative	0.1	NA	TRUE	Initial	22	0	Negative	NA	NA	18	F	Declined to Answer	Non-Hispanic or Latino/a or Latinx	Washington	NA	NA	NA	NA	NA	NA
1798	BioRad	HSV-2	Negative	< 0.2	AI	Negative	0.1	NA	TRUE	Initial	22	0	Negative	NA	NA	18	F	Declined to Answer	Non-Hispanic or Latino/a or Latinx	Washington	NA	NA	NA	NA	NA	NA
1797	Roche	HSV-1	Negative	0.034	COI	Negative	0.034	NA	FALSE	Initial	22	0	Negative	YES	NA	45	M	White	Non-Hispanic or Latino/a or Latinx	Washington	NA	NA	NA	NA	NA	NA
1797	Roche	HSV-2	Negative	0.102	COI	Negative	0.102	NA	FALSE	Initial	22	0	Negative	YES	NA	45	M	White	Non-Hispanic or Latino/a or Latinx	Washington	NA	NA	NA	NA	NA	NA
1797	DiaSorin	HSV-1	Negative	<0.0100	Index	Negative	0.009	NA	TRUE	Initial	22	0	Negative	YES	NA	45	M	White	Non-Hispanic or Latino/a or Latinx	Washington	NA	NA	NA	NA	NA	NA
1797	DiaSorin	HSV-2	Negative	0.41799999999999998	Index	Negative	0.418	NA	FALSE	Initial	22	0	Negative	YES	NA	45	M	White	Non-Hispanic or Latino/a or Latinx	Washington	NA	NA	NA	NA	NA	NA
1797	BioRad	HSV-1	Negative	< 0.2	AI	Negative	0.1	NA	TRUE	Initial	22	0	Negative	YES	NA	45	M	White	Non-Hispanic or Latino/a or Latinx	Washington	NA	NA	NA	NA	NA	NA
1797	BioRad	HSV-2	Negative	< 0.2	AI	Negative	0.1	NA	TRUE	Initial	22	0	Negative	YES	NA	45	M	White	Non-Hispanic or Latino/a or Latinx	Washington	NA	NA	NA	NA	NA	NA
1796	Roche	HSV-1	Positive	27.73	COI	Positive	27.73	NA	FALSE	Initial	22	1	Positive	NA	NA	38	M	Asian	Non-Hispanic or Latino/a or Latinx	Washington	NA	NA	NA	NA	NA	NA
1796	Roche	HSV-2	Negative	0.1	COI	Negative	0.1	NA	FALSE	Initial	22	1	Negative	NA	NA	38	M	Asian	Non-Hispanic or Latino/a or Latinx	Washington	NA	NA	NA	NA	NA	NA
1796	DiaSorin	HSV-1	Positive	39.700000000000003	Index	Positive	39.7	NA	FALSE	Initial	22	1	Positive	NA	NA	38	M	Asian	Non-Hispanic or Latino/a or Latinx	Washington	NA	NA	NA	NA	NA	NA
1796	DiaSorin	HSV-2	Negative	0.17699999999999999	Index	Negative	0.177	NA	FALSE	Initial	22	1	Negative	NA	NA	38	M	Asian	Non-Hispanic or Latino/a or Latinx	Washington	NA	NA	NA	NA	NA	NA
1796	BioRad	HSV-1	Positive	4.7	AI	Positive	4.7	NA	FALSE	Initial	22	1	Positive	NA	NA	38	M	Asian	Non-Hispanic or Latino/a or Latinx	Washington	NA	NA	NA	NA	NA	NA
1796	BioRad	HSV-2	Negative	< 0.2	AI	Negative	0.1	NA	TRUE	Initial	22	1	Negative	NA	NA	38	M	Asian	Non-Hispanic or Latino/a or Latinx	Washington	NA	NA	NA	NA	NA	NA
1795	Roche	HSV-1	Negative	0.031	COI	Negative	0.031	NA	FALSE	Initial	22	0	Negative	NA	NA	27	F	Asian	Non-Hispanic or Latino/a or Latinx	Washington	NA	NA	NA	NA	NA	NA
1795	Roche	HSV-2	Negative	0.099	COI	Negative	0.099	NA	FALSE	Initial	22	0	Negative	NA	NA	27	F	Asian	Non-Hispanic or Latino/a or Latinx	Washington	NA	NA	NA	NA	NA	NA
1795	DiaSorin	HSV-1	Negative	0.46800000000000003	Index	Negative	0.468	NA	FALSE	Initial	22	0	Negative	NA	NA	27	F	Asian	Non-Hispanic or Latino/a or Latinx	Washington	NA	NA	NA	NA	NA	NA
1795	DiaSorin	HSV-2	Negative	0.129	Index	Negative	0.129	NA	FALSE	Initial	22	0	Negative	NA	NA	27	F	Asian	Non-Hispanic or Latino/a or Latinx	Washington	NA	NA	NA	NA	NA	NA
1795	BioRad	HSV-1	Negative	< 0.2	AI	Negative	0.1	NA	TRUE	Initial	22	0	Negative	NA	NA	27	F	Asian	Non-Hispanic or Latino/a or Latinx	Washington	NA	NA	NA	NA	NA	NA
1795	BioRad	HSV-2	Negative	< 0.2	AI	Negative	0.1	NA	TRUE	Initial	22	0	Negative	NA	NA	27	F	Asian	Non-Hispanic or Latino/a or Latinx	Washington	NA	NA	NA	NA	NA	NA
1794	Roche	HSV-1	Positive	13.35	COI	Positive	13.35	NA	FALSE	Initial	22	1	Positive	YES	NA	64	M	White	Non-Hispanic or Latino/a or Latinx	Washington	NA	NA	NA	NA	NA	NA
1794	Roche	HSV-2	Negative	0.114	COI	Negative	0.114	NA	FALSE	Initial	22	1	Negative	YES	NA	64	M	White	Non-Hispanic or Latino/a or Latinx	Washington	NA	NA	NA	NA	NA	NA
1794	DiaSorin	HSV-1	Positive	38.4	Index	Positive	38.4	NA	FALSE	Initial	22	1	Positive	YES	NA	64	M	White	Non-Hispanic or Latino/a or Latinx	Washington	NA	NA	NA	NA	NA	NA
1794	DiaSorin	HSV-2	Negative	0.157	Index	Negative	0.157	NA	FALSE	Initial	22	1	Negative	YES	NA	64	M	White	Non-Hispanic or Latino/a or Latinx	Washington	NA	NA	NA	NA	NA	NA
1794	BioRad	HSV-1	Positive	> 8.0	AI	Positive	8.1	rpt	TRUE	Initial	22	1	Positive	YES	NA	64	M	White	Non-Hispanic or Latino/a or Latinx	Washington	NA	NA	NA	NA	NA	NA
1794	BioRad	HSV-1	Positive	> 8.0	AI	Positive	8.1	rpt	TRUE	Initial	22	1	Positive	YES	NA	64	M	White	Non-Hispanic or Latino/a or Latinx	Washington	NA	NA	NA	NA	NA	NA
1794	BioRad	HSV-1	Positive	5.9	AI	Positive	8.1	initial	TRUE	Initial	22	1	Positive	YES	NA	64	M	White	Non-Hispanic or Latino/a or Latinx	Washington	NA	NA	NA	NA	NA	NA
1794	BioRad	HSV-2	Positive	1.6	AI	Positive	1.6	rpt	FALSE	Initial	22	1	Negative	YES	NA	64	M	White	Non-Hispanic or Latino/a or Latinx	Washington	NA	NA	NA	NA	NA	NA
1794	BioRad	HSV-2	Positive	1.5	AI	Positive	1.5	rpt	FALSE	Initial	22	1	Negative	YES	NA	64	M	White	Non-Hispanic or Latino/a or Latinx	Washington	NA	NA	NA	NA	NA	NA
1794	BioRad	HSV-2	Equivocal	0.9	AI	Positive	1.5	initial	FALSE	Initial	22	1	Negative	YES	NA	64	M	White	Non-Hispanic or Latino/a or Latinx	Washington	NA	NA	NA	NA	NA	NA
1793	Roche	HSV-1	Positive	83.42	COI	Positive	83.42	NA	FALSE	Initial	22	1	Positive	NA	NA	30	M	Black or African-American	Non-Hispanic or Latino/a or Latinx	Washington	NA	NA	NA	NA	NA	NA
1793	Roche	HSV-2	Negative	0.113	COI	Negative	0.113	NA	FALSE	Initial	22	1	Negative	NA	NA	30	M	Black or African-American	Non-Hispanic or Latino/a or Latinx	Washington	NA	NA	NA	NA	NA	NA
1793	DiaSorin	HSV-1	Positive	39.5	Index	Positive	39.5	NA	FALSE	Initial	22	1	Positive	NA	NA	30	M	Black or African-American	Non-Hispanic or Latino/a or Latinx	Washington	NA	NA	NA	NA	NA	NA
1793	DiaSorin	HSV-2	Negative	6.6199999999999995E-2	Index	Negative	0.0662	NA	FALSE	Initial	22	1	Negative	NA	NA	30	M	Black or African-American	Non-Hispanic or Latino/a or Latinx	Washington	NA	NA	NA	NA	NA	NA
1793	BioRad	HSV-1	Positive	> 8.0	AI	Positive	8.1	NA	TRUE	Initial	22	1	Positive	NA	NA	30	M	Black or African-American	Non-Hispanic or Latino/a or Latinx	Washington	NA	NA	NA	NA	NA	NA
1793	BioRad	HSV-2	Negative	< 0.2	AI	Negative	0.1	NA	TRUE	Initial	22	1	Negative	NA	NA	30	M	Black or African-American	Non-Hispanic or Latino/a or Latinx	Washington	NA	NA	NA	NA	NA	NA
1792	Roche	HSV-1	Positive	11.79	COI	Positive	11.79	NA	FALSE	Initial	22	3	Positive	YES	NA	73	M	White	Non-Hispanic or Latino/a or Latinx	Washington	NA	NA	NA	NA	NA	NA
1792	Roche	HSV-2	Positive	1.13	COI	Positive	1.13	NA	FALSE	Initial	22	3	Positive	YES	NA	73	M	White	Non-Hispanic or Latino/a or Latinx	Washington	NA	NA	NA	NA	NA	NA
1792	DiaSorin	HSV-1	Positive	11.4	Index	Positive	11.4	NA	FALSE	Initial	22	3	Positive	YES	NA	73	M	White	Non-Hispanic or Latino/a or Latinx	Washington	NA	NA	NA	NA	NA	NA
1792	DiaSorin	HSV-2	Negative	0.17699999999999999	Index	Negative	0.177	NA	FALSE	Initial	22	3	Positive	YES	NA	73	M	White	Non-Hispanic or Latino/a or Latinx	Washington	NA	NA	NA	NA	NA	NA
1792	BioRad	HSV-1	Positive	3.5	AI	Positive	3.5	NA	FALSE	Initial	22	3	Positive	YES	NA	73	M	White	Non-Hispanic or Latino/a or Latinx	Washington	NA	NA	NA	NA	NA	NA
1792	BioRad	HSV-2	Negative	0.5	AI	Negative	0.5	NA	FALSE	Initial	22	3	Positive	YES	NA	73	M	White	Non-Hispanic or Latino/a or Latinx	Washington	NA	NA	NA	NA	NA	NA
1791	Roche	HSV-1	Negative	0.035	COI	Negative	0.035	NA	FALSE	Initial	22	0	Negative	NA	NA	45	F	White	Non-Hispanic or Latino/a or Latinx	Washington	NA	NA	NA	NA	NA	NA
1791	Roche	HSV-2	Negative	0.102	COI	Negative	0.102	NA	FALSE	Initial	22	0	Negative	NA	NA	45	F	White	Non-Hispanic or Latino/a or Latinx	Washington	NA	NA	NA	NA	NA	NA
1791	DiaSorin	HSV-1	Negative	0.158	Index	Negative	0.158	NA	FALSE	Initial	22	0	Negative	NA	NA	45	F	White	Non-Hispanic or Latino/a or Latinx	Washington	NA	NA	NA	NA	NA	NA
1791	DiaSorin	HSV-2	Negative	5.5599999999999997E-2	Index	Negative	0.0556	NA	FALSE	Initial	22	0	Negative	NA	NA	45	F	White	Non-Hispanic or Latino/a or Latinx	Washington	NA	NA	NA	NA	NA	NA
1791	BioRad	HSV-1	Negative	< 0.2	AI	Negative	0.1	NA	TRUE	Initial	22	0	Negative	NA	NA	45	F	White	Non-Hispanic or Latino/a or Latinx	Washington	NA	NA	NA	NA	NA	NA
1791	BioRad	HSV-2	Negative	< 0.2	AI	Negative	0.1	NA	TRUE	Initial	22	0	Negative	NA	NA	45	F	White	Non-Hispanic or Latino/a or Latinx	Washington	NA	NA	NA	NA	NA	NA
1790	Roche	HSV-1	Negative	0.183	COI	Negative	0.183	NA	FALSE	Initial	22	3	Positive	YES	NA	70	F	Black or African-American	Non-Hispanic or Latino/a or Latinx	Washington	NA	NA	NA	NA	NA	NA
1790	Roche	HSV-2	Positive	2.93	COI	Positive	2.93	NA	FALSE	Initial	22	3	Positive	YES	NA	70	F	Black or African-American	Non-Hispanic or Latino/a or Latinx	Washington	NA	NA	NA	NA	NA	NA
1790	DiaSorin	HSV-1	Equivocal	0.92300000000000004	Index	Equivocal	0.923	Initial	FALSE	Initial	22	3	Positive	YES	NA	70	F	Black or African-American	Non-Hispanic or Latino/a or Latinx	Washington	NA	NA	NA	NA	NA	NA
1790	DiaSorin	HSV-2	Equivocal	0.92700000000000005	Index	Equivocal	0.927	Initial	FALSE	Initial	22	3	Positive	YES	NA	70	F	Black or African-American	Non-Hispanic or Latino/a or Latinx	Washington	NA	NA	NA	NA	NA	NA
1790	DiaSorin	HSV-1	Equivocal	0.97699999999999998	Index	Equivocal	0.977	RPT	FALSE	Initial	22	3	Positive	YES	NA	70	F	Black or African-American	Non-Hispanic or Latino/a or Latinx	Washington	NA	NA	NA	NA	NA	NA
1790	DiaSorin	HSV-2	Equivocal	0.92700000000000005	Index	Equivocal	0.927	RPT	FALSE	Initial	22	3	Positive	YES	NA	70	F	Black or African-American	Non-Hispanic or Latino/a or Latinx	Washington	NA	NA	NA	NA	NA	NA
1790	DiaSorin	HSV-1	Equivocal	0.91500000000000004	Index	Equivocal	0.915	RPT	FALSE	Initial	22	3	Positive	YES	NA	70	F	Black or African-American	Non-Hispanic or Latino/a or Latinx	Washington	NA	NA	NA	NA	NA	NA
1790	DiaSorin	HSV-2	Equivocal	1	Index	Equivocal	1	RPT	FALSE	Initial	22	3	Positive	YES	NA	70	F	Black or African-American	Non-Hispanic or Latino/a or Latinx	Washington	NA	NA	NA	NA	NA	NA
1790	BioRad	HSV-1	Negative	0.8	AI	Negative	0.8	NA	FALSE	Initial	22	3	Positive	YES	NA	70	F	Black or African-American	Non-Hispanic or Latino/a or Latinx	Washington	NA	NA	NA	NA	NA	NA
1790	BioRad	HSV-2	Positive	4.9	AI	Positive	4.9	NA	FALSE	Initial	22	3	Positive	YES	NA	70	F	Black or African-American	Non-Hispanic or Latino/a or Latinx	Washington	NA	NA	NA	NA	NA	NA
1789	Roche	HSV-1	Positive	3.45	COI	Positive	3.45	NA	FALSE	Initial	22	1	Positive	NA	NA	35	F	Asian	Non-Hispanic or Latino/a or Latinx	Washington	NA	NA	NA	NA	NA	NA
1789	Roche	HSV-2	Negative	0.1	COI	Negative	0.1	NA	FALSE	Initial	22	1	Negative	NA	NA	35	F	Asian	Non-Hispanic or Latino/a or Latinx	Washington	NA	NA	NA	NA	NA	NA
1789	DiaSorin	HSV-1	Positive	61.7	Index	Positive	61.7	NA	FALSE	Initial	22	1	Positive	NA	NA	35	F	Asian	Non-Hispanic or Latino/a or Latinx	Washington	NA	NA	NA	NA	NA	NA
1789	DiaSorin	HSV-2	Negative	6.7000000000000004E-2	Index	Negative	0.067	NA	FALSE	Initial	22	1	Negative	NA	NA	35	F	Asian	Non-Hispanic or Latino/a or Latinx	Washington	NA	NA	NA	NA	NA	NA
1789	BioRad	HSV-1	Positive	> 8.0	AI	Positive	8.1	NA	TRUE	Initial	22	1	Positive	NA	NA	35	F	Asian	Non-Hispanic or Latino/a or Latinx	Washington	NA	NA	NA	NA	NA	NA
1789	BioRad	HSV-2	Negative	< 0.2	AI	Negative	0.1	NA	TRUE	Initial	22	1	Negative	NA	NA	35	F	Asian	Non-Hispanic or Latino/a or Latinx	Washington	NA	NA	NA	NA	NA	NA
1788	Roche	HSV-1	Negative	0.035	COI	Negative	0.035	NA	FALSE	Initial	22	0	Negative	NA	NA	21	M	White	Non-Hispanic or Latino/a or Latinx	Washington	NA	NA	NA	NA	NA	NA
1788	DiaSorin	HSV-1	Negative	0.18099999999999999	Index	Negative	0.181	NA	FALSE	Initial	22	0	Negative	NA	NA	21	M	White	Non-Hispanic or Latino/a or Latinx	Washington	NA	NA	NA	NA	NA	NA
1788	DiaSorin	HSV-2	Negative	8.9899999999999994E-2	Index	Negative	0.0899	NA	FALSE	Initial	22	0	Negative	NA	NA	21	M	White	Non-Hispanic or Latino/a or Latinx	Washington	NA	NA	NA	NA	NA	NA
1787	Roche	HSV-1	Negative	0.044	COI	Negative	0.044	NA	FALSE	Initial	22	2	Negative	NA	NA	55	M	White	Non-Hispanic or Latino/a or Latinx	Washington	NA	NA	NA	NA	NA	NA
1787	Roche	HSV-2	Positive	18.04	COI	Positive	18.04	NA	FALSE	Initial	22	2	Positive	NA	NA	55	M	White	Non-Hispanic or Latino/a or Latinx	Washington	NA	NA	NA	NA	NA	NA
1787	DiaSorin	HSV-1	Negative	7.2400000000000006E-2	Index	Negative	0.0724	NA	FALSE	Initial	22	2	Negative	NA	NA	55	M	White	Non-Hispanic or Latino/a or Latinx	Washington	NA	NA	NA	NA	NA	NA
1787	DiaSorin	HSV-2	Positive	5.39	Index	Positive	5.39	NA	FALSE	Initial	22	2	Positive	NA	NA	55	M	White	Non-Hispanic or Latino/a or Latinx	Washington	NA	NA	NA	NA	NA	NA
1787	BioRad	HSV-1	Negative	< 0.2	AI	Negative	0.1	NA	TRUE	Initial	22	2	Negative	NA	NA	55	M	White	Non-Hispanic or Latino/a or Latinx	Washington	NA	NA	NA	NA	NA	NA
1787	BioRad	HSV-2	Positive	2.6	AI	Positive	2.6	NA	FALSE	Initial	22	2	Positive	NA	NA	55	M	White	Non-Hispanic or Latino/a or Latinx	Washington	NA	NA	NA	NA	NA	NA
1786	Roche	HSV-1	Negative	0.038	COI	Negative	0.038	NA	FALSE	Initial	22	0	Negative	NA	NA	35	F	Asian	Non-Hispanic or Latino/a or Latinx	Washington	NA	NA	NA	NA	NA	NA
1786	Roche	HSV-2	Negative	0.11	COI	Negative	0.11	NA	FALSE	Initial	22	0	Negative	NA	NA	35	F	Asian	Non-Hispanic or Latino/a or Latinx	Washington	NA	NA	NA	NA	NA	NA
1786	DiaSorin	HSV-1	Negative	0.23100000000000001	Index	Negative	0.231	NA	FALSE	Initial	22	0	Negative	NA	NA	35	F	Asian	Non-Hispanic or Latino/a or Latinx	Washington	NA	NA	NA	NA	NA	NA
1786	DiaSorin	HSV-2	Negative	0.219	Index	Negative	0.219	NA	FALSE	Initial	22	0	Negative	NA	NA	35	F	Asian	Non-Hispanic or Latino/a or Latinx	Washington	NA	NA	NA	NA	NA	NA
1786	BioRad	HSV-1	Negative	< 0.2	AI	Negative	0.1	NA	TRUE	Initial	22	0	Negative	NA	NA	35	F	Asian	Non-Hispanic or Latino/a or Latinx	Washington	NA	NA	NA	NA	NA	NA
1786	BioRad	HSV-2	Negative	< 0.2	AI	Negative	0.1	NA	TRUE	Initial	22	0	Negative	NA	NA	35	F	Asian	Non-Hispanic or Latino/a or Latinx	Washington	NA	NA	NA	NA	NA	NA
1785	Roche	HSV-1	Negative	0.036	COI	Negative	0.036	NA	FALSE	Initial	22	0	Negative	NA	NA	49	M	White	Non-Hispanic or Latino/a or Latinx	Washington	NA	NA	NA	NA	NA	NA
1785	Roche	HSV-2	Negative	0.111	COI	Negative	0.111	NA	FALSE	Initial	22	0	Negative	NA	NA	49	M	White	Non-Hispanic or Latino/a or Latinx	Washington	NA	NA	NA	NA	NA	NA
1785	DiaSorin	HSV-1	Equivocal	1.04	Index	Negative	0.829	Initial	FALSE	Initial	22	0	Negative	NA	NA	49	M	White	Non-Hispanic or Latino/a or Latinx	Washington	NA	NA	NA	NA	NA	NA
1785	DiaSorin	HSV-2	Negative	9.5399999999999999E-2	Index	Negative	0.0954	NA	FALSE	Initial	22	0	Negative	NA	NA	49	M	White	Non-Hispanic or Latino/a or Latinx	Washington	NA	NA	NA	NA	NA	NA
1785	DiaSorin	HSV-1	Negative	0.82399999999999995	Index	Negative	0.824	RPT	FALSE	Initial	22	0	Negative	NA	NA	49	M	White	Non-Hispanic or Latino/a or Latinx	Washington	NA	NA	NA	NA	NA	NA
1785	DiaSorin	HSV-1	Negative	0.82899999999999996	Index	Negative	0.829	RPT	FALSE	Initial	22	0	Negative	NA	NA	49	M	White	Non-Hispanic or Latino/a or Latinx	Washington	NA	NA	NA	NA	NA	NA
1785	BioRad	HSV-1	Negative	< 0.2	AI	Negative	0.1	NA	TRUE	Initial	22	0	Negative	NA	NA	49	M	White	Non-Hispanic or Latino/a or Latinx	Washington	NA	NA	NA	NA	NA	NA
1785	BioRad	HSV-2	Negative	< 0.2	AI	Negative	0.1	NA	TRUE	Initial	22	0	Negative	NA	NA	49	M	White	Non-Hispanic or Latino/a or Latinx	Washington	NA	NA	NA	NA	NA	NA
1784	Roche	HSV-1	Positive	6.7	COI	Positive	6.7	NA	FALSE	Initial	22	1	Positive	NA	NA	67	M	Asian	Non-Hispanic or Latino/a or Latinx	Washington	NA	NA	NA	NA	NA	NA
1784	Roche	HSV-2	Negative	0.103	COI	Negative	0.103	NA	FALSE	Initial	22	1	Negative	NA	NA	67	M	Asian	Non-Hispanic or Latino/a or Latinx	Washington	NA	NA	NA	NA	NA	NA
1784	DiaSorin	HSV-1	Positive	>62.2	Index	Positive	62.3	NA	TRUE	Initial	22	1	Positive	NA	NA	67	M	Asian	Non-Hispanic or Latino/a or Latinx	Washington	NA	NA	NA	NA	NA	NA
1784	DiaSorin	HSV-2	Negative	0.106	Index	Negative	0.106	NA	FALSE	Initial	22	1	Negative	NA	NA	67	M	Asian	Non-Hispanic or Latino/a or Latinx	Washington	NA	NA	NA	NA	NA	NA
1784	BioRad	HSV-1	Positive	> 8.0	AI	Positive	8.1	NA	TRUE	Initial	22	1	Positive	NA	NA	67	M	Asian	Non-Hispanic or Latino/a or Latinx	Washington	NA	NA	NA	NA	NA	NA
1784	BioRad	HSV-2	Negative	< 0.2	AI	Negative	0.1	NA	TRUE	Initial	22	1	Negative	NA	NA	67	M	Asian	Non-Hispanic or Latino/a or Latinx	Washington	NA	NA	NA	NA	NA	NA
1783	DiaSorin	HSV-1	Negative	<0.0100	Index	Negative	0.009	NA	TRUE	Initial	22	0	Negative	NA	NA	67	M	White	Non-Hispanic or Latino/a or Latinx	Washington	NA	NA	NA	NA	NA	NA
1783	DiaSorin	HSV-2	Negative	3.7100000000000001E-2	Index	Negative	0.0371	NA	FALSE	Initial	22	0	Negative	NA	NA	67	M	White	Non-Hispanic or Latino/a or Latinx	Washington	NA	NA	NA	NA	NA	NA
1783	BioRad	HSV-1	Negative	< 0.2	AI	Negative	0.1	NA	TRUE	Initial	22	0	Negative	NA	NA	67	M	White	Non-Hispanic or Latino/a or Latinx	Washington	NA	NA	NA	NA	NA	NA
1783	BioRad	HSV-2	Negative	< 0.2	AI	Negative	0.1	NA	TRUE	Initial	22	0	Negative	NA	NA	67	M	White	Non-Hispanic or Latino/a or Latinx	Washington	NA	NA	NA	NA	NA	NA
1782	Roche	HSV-1	Positive	2.81	COI	Positive	2.81	NA	FALSE	Initial	22	1	Positive	NA	NA	35	M	Unavailable or Unknown	Unknown to patient	Washington	NA	NA	NA	NA	NA	NA
1782	Roche	HSV-2	Negative	0.107	COI	Negative	0.107	NA	FALSE	Initial	22	1	Negative	NA	NA	35	M	Unavailable or Unknown	Unknown to patient	Washington	NA	NA	NA	NA	NA	NA
1782	DiaSorin	HSV-1	Positive	48.4	Index	Positive	48.4	NA	FALSE	Initial	22	1	Positive	NA	NA	35	M	Unavailable or Unknown	Unknown to patient	Washington	NA	NA	NA	NA	NA	NA
1782	DiaSorin	HSV-2	Negative	7.4800000000000005E-2	Index	Negative	0.0748	NA	FALSE	Initial	22	1	Negative	NA	NA	35	M	Unavailable or Unknown	Unknown to patient	Washington	NA	NA	NA	NA	NA	NA
1782	BioRad	HSV-1	Positive	5.2	AI	Positive	5.2	NA	FALSE	Initial	22	1	Positive	NA	NA	35	M	Unavailable or Unknown	Unknown to patient	Washington	NA	NA	NA	NA	NA	NA
1782	BioRad	HSV-2	Negative	< 0.2	AI	Negative	0.1	NA	TRUE	Initial	22	1	Negative	NA	NA	35	M	Unavailable or Unknown	Unknown to patient	Washington	NA	NA	NA	NA	NA	NA
1781	Roche	HSV-1	Negative	0.034	COI	Negative	0.034	NA	FALSE	Initial	22	0	Negative	NA	NA	54	M	White	Non-Hispanic or Latino/a or Latinx	Washington	NA	NA	NA	NA	NA	NA
1781	DiaSorin	HSV-1	Negative	0.112	Index	Negative	0.112	NA	FALSE	Initial	22	0	Negative	NA	NA	54	M	White	Non-Hispanic or Latino/a or Latinx	Washington	NA	NA	NA	NA	NA	NA
1781	DiaSorin	HSV-2	Negative	7.0400000000000004E-2	Index	Negative	0.0704	NA	FALSE	Initial	22	0	Negative	NA	NA	54	M	White	Non-Hispanic or Latino/a or Latinx	Washington	NA	NA	NA	NA	NA	NA
1781	BioRad	HSV-1	Negative	< 0.2	AI	Negative	0.1	NA	TRUE	Initial	22	0	Negative	NA	NA	54	M	White	Non-Hispanic or Latino/a or Latinx	Washington	NA	NA	NA	NA	NA	NA
1781	BioRad	HSV-2	Negative	< 0.2	AI	Negative	0.1	NA	TRUE	Initial	22	0	Negative	NA	NA	54	M	White	Non-Hispanic or Latino/a or Latinx	Washington	NA	NA	NA	NA	NA	NA
1780	Roche	HSV-1	Negative	0.045	COI	Negative	0.045	NA	FALSE	Initial	22	0	Negative	NA	YES	37	F	White	Hispanic or Latino/a or Latinx	Washington	NA	NA	NA	NA	NA	NA
1780	Roche	HSV-2	Negative	0.107	COI	Negative	0.107	NA	FALSE	Initial	22	0	Negative	NA	YES	37	F	White	Hispanic or Latino/a or Latinx	Washington	NA	NA	NA	NA	NA	NA
1780	DiaSorin	HSV-1	Negative	0.55800000000000005	Index	Negative	0.558	NA	FALSE	Initial	22	0	Negative	NA	YES	37	F	White	Hispanic or Latino/a or Latinx	Washington	NA	NA	NA	NA	NA	NA
1780	DiaSorin	HSV-2	Negative	9.01E-2	Index	Negative	0.0901	NA	FALSE	Initial	22	0	Negative	NA	YES	37	F	White	Hispanic or Latino/a or Latinx	Washington	NA	NA	NA	NA	NA	NA
1780	BioRad	HSV-1	Negative	< 0.2	AI	Negative	0.1	NA	TRUE	Initial	22	0	Negative	NA	YES	37	F	White	Hispanic or Latino/a or Latinx	Washington	NA	NA	NA	NA	NA	NA
1780	BioRad	HSV-2	Negative	< 0.2	AI	Negative	0.1	NA	TRUE	Initial	22	0	Negative	NA	YES	37	F	White	Hispanic or Latino/a or Latinx	Washington	NA	NA	NA	NA	NA	NA
1779	Roche	HSV-1	Negative	0.035	COI	Negative	0.035	NA	FALSE	Initial	22	0	Negative	NA	YES	30	M	Black or African-American	Non-Hispanic or Latino/a or Latinx	Washington	NA	NA	NA	NA	NA	NA
1779	Roche	HSV-2	Negative	0.105	COI	Negative	0.105	NA	FALSE	Initial	22	0	Negative	NA	YES	30	M	Black or African-American	Non-Hispanic or Latino/a or Latinx	Washington	NA	NA	NA	NA	NA	NA
1779	DiaSorin	HSV-1	Negative	0.23699999999999999	Index	Negative	0.237	NA	FALSE	Initial	22	0	Negative	NA	YES	30	M	Black or African-American	Non-Hispanic or Latino/a or Latinx	Washington	NA	NA	NA	NA	NA	NA
1779	DiaSorin	HSV-2	Negative	7.4499999999999997E-2	Index	Negative	0.0745	NA	FALSE	Initial	22	0	Negative	NA	YES	30	M	Black or African-American	Non-Hispanic or Latino/a or Latinx	Washington	NA	NA	NA	NA	NA	NA
1779	BioRad	HSV-1	Negative	0.2	AI	Negative	0.2	NA	FALSE	Initial	22	0	Negative	NA	YES	30	M	Black or African-American	Non-Hispanic or Latino/a or Latinx	Washington	NA	NA	NA	NA	NA	NA
1779	BioRad	HSV-2	Negative	< 0.2	AI	Negative	0.1	NA	TRUE	Initial	22	0	Negative	NA	YES	30	M	Black or African-American	Non-Hispanic or Latino/a or Latinx	Washington	NA	NA	NA	NA	NA	NA
1778	Roche	HSV-1	Negative	0.042	COI	Negative	0.042	NA	FALSE	Initial	22	2	Negative	NA	NA	45	M	White	Non-Hispanic or Latino/a or Latinx	Idaho	NA	NA	NA	NA	NA	NA
1778	Roche	HSV-2	Positive	117.2	COI	Positive	117.2	NA	FALSE	Initial	22	2	Positive	NA	NA	45	M	White	Non-Hispanic or Latino/a or Latinx	Idaho	NA	NA	NA	NA	NA	NA
1778	DiaSorin	HSV-1	Negative	0.20300000000000001	Index	Negative	0.203	NA	FALSE	Initial	22	2	Negative	NA	NA	45	M	White	Non-Hispanic or Latino/a or Latinx	Idaho	NA	NA	NA	NA	NA	NA
1778	DiaSorin	HSV-2	Positive	14.1	Index	Positive	14.1	NA	FALSE	Initial	22	2	Positive	NA	NA	45	M	White	Non-Hispanic or Latino/a or Latinx	Idaho	NA	NA	NA	NA	NA	NA
1778	BioRad	HSV-1	Negative	0.2	AI	Negative	0.2	NA	FALSE	Initial	22	2	Negative	NA	NA	45	M	White	Non-Hispanic or Latino/a or Latinx	Idaho	NA	NA	NA	NA	NA	NA
1778	BioRad	HSV-2	Positive	> 8.0	AI	Positive	8.1	NA	TRUE	Initial	22	2	Positive	NA	NA	45	M	White	Non-Hispanic or Latino/a or Latinx	Idaho	NA	NA	NA	NA	NA	NA
1777	Roche	HSV-1	Negative	0.032	COI	Negative	0.032	NA	FALSE	Initial	22	0	Negative	NA	NA	45	M	White	Non-Hispanic or Latino/a or Latinx	Washington	NA	NA	NA	NA	NA	NA
1777	Roche	HSV-2	Negative	0.099	COI	Negative	0.099	NA	FALSE	Initial	22	0	Negative	NA	NA	45	M	White	Non-Hispanic or Latino/a or Latinx	Washington	NA	NA	NA	NA	NA	NA
1777	DiaSorin	HSV-1	Negative	<0.0100	Index	Negative	0.009	NA	TRUE	Initial	22	0	Negative	NA	NA	45	M	White	Non-Hispanic or Latino/a or Latinx	Washington	NA	NA	NA	NA	NA	NA
1777	DiaSorin	HSV-2	Negative	7.2499999999999995E-2	Index	Negative	0.0725	NA	FALSE	Initial	22	0	Negative	NA	NA	45	M	White	Non-Hispanic or Latino/a or Latinx	Washington	NA	NA	NA	NA	NA	NA
1777	BioRad	HSV-1	Negative	0.2	AI	Negative	0.2	NA	FALSE	Initial	22	0	Negative	NA	NA	45	M	White	Non-Hispanic or Latino/a or Latinx	Washington	NA	NA	NA	NA	NA	NA
1777	BioRad	HSV-2	Negative	< 0.2	AI	Negative	0.1	NA	TRUE	Initial	22	0	Negative	NA	NA	45	M	White	Non-Hispanic or Latino/a or Latinx	Washington	NA	NA	NA	NA	NA	NA
1776	Roche	HSV-1	Negative	0.033	COI	Negative	0.033	NA	FALSE	Initial	22	0	Negative	NA	NA	64	M	White	Non-Hispanic or Latino/a or Latinx	Alaska	NA	NA	NA	NA	NA	NA
1776	Roche	HSV-2	Negative	0.102	COI	Negative	0.102	NA	FALSE	Initial	22	0	Negative	NA	NA	64	M	White	Non-Hispanic or Latino/a or Latinx	Alaska	NA	NA	NA	NA	NA	NA
1776	DiaSorin	HSV-1	Negative	<0.0100	Index	Negative	0.009	NA	TRUE	Initial	22	0	Negative	NA	NA	64	M	White	Non-Hispanic or Latino/a or Latinx	Alaska	NA	NA	NA	NA	NA	NA
1776	DiaSorin	HSV-2	Negative	4.24E-2	Index	Negative	0.0424	NA	FALSE	Initial	22	0	Negative	NA	NA	64	M	White	Non-Hispanic or Latino/a or Latinx	Alaska	NA	NA	NA	NA	NA	NA
1776	BioRad	HSV-1	Negative	0.2	AI	Negative	0.2	NA	FALSE	Initial	22	0	Negative	NA	NA	64	M	White	Non-Hispanic or Latino/a or Latinx	Alaska	NA	NA	NA	NA	NA	NA
1776	BioRad	HSV-2	Negative	< 0.2	AI	Negative	0.1	NA	TRUE	Initial	22	0	Negative	NA	NA	64	M	White	Non-Hispanic or Latino/a or Latinx	Alaska	NA	NA	NA	NA	NA	NA
1775	Roche	HSV-1	Negative	0.04	COI	Negative	0.04	NA	FALSE	Initial	22	2	Negative	NA	NA	54	F	White	Non-Hispanic or Latino/a or Latinx	Washington	NA	NA	NA	NA	NA	NA
1775	Roche	HSV-2	Positive	318.9	COI	Positive	318.9	NA	FALSE	Initial	22	2	Positive	NA	NA	54	F	White	Non-Hispanic or Latino/a or Latinx	Washington	NA	NA	NA	NA	NA	NA
1775	DiaSorin	HSV-1	Negative	0.23499999999999999	Index	Negative	0.235	NA	FALSE	Initial	22	2	Negative	NA	NA	54	F	White	Non-Hispanic or Latino/a or Latinx	Washington	NA	NA	NA	NA	NA	NA
1775	DiaSorin	HSV-2	Positive	>23.6	Index	Positive	23.7	NA	TRUE	Initial	22	2	Positive	NA	NA	54	F	White	Non-Hispanic or Latino/a or Latinx	Washington	NA	NA	NA	NA	NA	NA
1775	BioRad	HSV-1	Negative	< 0.2	AI	Negative	0.1	NA	TRUE	Initial	22	2	Negative	NA	NA	54	F	White	Non-Hispanic or Latino/a or Latinx	Washington	NA	NA	NA	NA	NA	NA
1775	BioRad	HSV-2	Positive	> 8.0	AI	Positive	8.1	NA	TRUE	Initial	22	2	Positive	NA	NA	54	F	White	Non-Hispanic or Latino/a or Latinx	Washington	NA	NA	NA	NA	NA	NA
1774	Roche	HSV-1	Negative	0.044	COI	Negative	0.044	NA	FALSE	Initial	22	2	Negative	NA	NA	28	F	Black or African-American	Non-Hispanic or Latino/a or Latinx	Washington	NA	NA	NA	NA	NA	NA
1774	Roche	HSV-2	Positive	100.3	COI	Positive	100.3	NA	FALSE	Initial	22	2	Positive	NA	NA	28	F	Black or African-American	Non-Hispanic or Latino/a or Latinx	Washington	NA	NA	NA	NA	NA	NA
1774	DiaSorin	HSV-1	Positive	5.39	Index	Positive	5.39	NA	FALSE	Initial	22	2	Negative	NA	NA	28	F	Black or African-American	Non-Hispanic or Latino/a or Latinx	Washington	NA	NA	NA	NA	NA	NA
1774	DiaSorin	HSV-2	Positive	8.7200000000000006	Index	Positive	8.72	NA	FALSE	Initial	22	2	Positive	NA	NA	28	F	Black or African-American	Non-Hispanic or Latino/a or Latinx	Washington	NA	NA	NA	NA	NA	NA
1774	BioRad	HSV-1	Negative	< 0.2	AI	Negative	0.1	NA	TRUE	Initial	22	2	Negative	NA	NA	28	F	Black or African-American	Non-Hispanic or Latino/a or Latinx	Washington	NA	NA	NA	NA	NA	NA
1774	BioRad	HSV-2	Positive	> 8.0	AI	Positive	8.1	NA	TRUE	Initial	22	2	Positive	NA	NA	28	F	Black or African-American	Non-Hispanic or Latino/a or Latinx	Washington	NA	NA	NA	NA	NA	NA
1773	Roche	HSV-1	Negative	0.04	COI	Negative	0.04	NA	FALSE	Initial	22	2	Negative	NA	NA	26	F	White	Non-Hispanic or Latino/a or Latinx	Alaska	NA	NA	NA	NA	NA	NA
1773	Roche	HSV-2	Positive	34.04	COI	Positive	34.04	NA	FALSE	Initial	22	2	Positive	NA	NA	26	F	White	Non-Hispanic or Latino/a or Latinx	Alaska	NA	NA	NA	NA	NA	NA
1773	DiaSorin	HSV-1	Equivocal	1.04	Index	Equivocal	1.08	Initial	FALSE	Initial	22	2	Negative	NA	NA	26	F	White	Non-Hispanic or Latino/a or Latinx	Alaska	NA	NA	NA	NA	NA	NA
1773	DiaSorin	HSV-2	Positive	7	Index	Positive	7	NA	FALSE	Initial	22	2	Positive	NA	NA	26	F	White	Non-Hispanic or Latino/a or Latinx	Alaska	NA	NA	NA	NA	NA	NA
1773	DiaSorin	HSV-1	Equivocal	1.08	Index	Equivocal	1.08	RPT	FALSE	Initial	22	2	Negative	NA	NA	26	F	White	Non-Hispanic or Latino/a or Latinx	Alaska	NA	NA	NA	NA	NA	NA
1773	DiaSorin	HSV-1	Positive	1.1000000000000001	Index	Equivocal	1.1	RPT	FALSE	Initial	22	2	Negative	NA	NA	26	F	White	Non-Hispanic or Latino/a or Latinx	Alaska	NA	NA	NA	NA	NA	NA
1773	BioRad	HSV-1	Negative	< 0.2	AI	Negative	0.1	NA	TRUE	Initial	22	2	Negative	NA	NA	26	F	White	Non-Hispanic or Latino/a or Latinx	Alaska	NA	NA	NA	NA	NA	NA
1773	BioRad	HSV-2	Positive	6.5	AI	Positive	6.5	NA	FALSE	Initial	22	2	Positive	NA	NA	26	F	White	Non-Hispanic or Latino/a or Latinx	Alaska	NA	NA	NA	NA	NA	NA
1772	DiaSorin	HSV-1	Positive	45.3	Index	Positive	45.3	NA	FALSE	Initial	22	3	Positive	NA	NA	68	F	White	Non-Hispanic or Latino/a or Latinx	Washington	NA	NA	NA	NA	NA	NA
1772	DiaSorin	HSV-2	Positive	6.22	Index	Positive	6.22	NA	FALSE	Initial	22	3	Positive	NA	NA	68	F	White	Non-Hispanic or Latino/a or Latinx	Washington	NA	NA	NA	NA	NA	NA
1772	BioRad	HSV-1	Positive	> 8.0	AI	Positive	8.1	NA	TRUE	Initial	22	3	Positive	NA	NA	68	F	White	Non-Hispanic or Latino/a or Latinx	Washington	NA	NA	NA	NA	NA	NA
1772	BioRad	HSV-2	Positive	> 8.0	AI	Positive	8.1	NA	TRUE	Initial	22	3	Positive	NA	NA	68	F	White	Non-Hispanic or Latino/a or Latinx	Washington	NA	NA	NA	NA	NA	NA
1771	Roche	HSV-1	Negative	0.041	COI	Negative	0.041	NA	FALSE	Initial	22	2	Negative	NA	NA	59	M	White	Non-Hispanic or Latino/a or Latinx	Washington	NA	NA	NA	NA	NA	NA
1771	Roche	HSV-2	Positive	33.23	COI	Positive	33.23	NA	FALSE	Initial	22	2	Positive	NA	NA	59	M	White	Non-Hispanic or Latino/a or Latinx	Washington	NA	NA	NA	NA	NA	NA
1771	DiaSorin	HSV-1	Negative	7.9000000000000001E-2	Index	Negative	0.079	NA	FALSE	Initial	22	2	Negative	NA	NA	59	M	White	Non-Hispanic or Latino/a or Latinx	Washington	NA	NA	NA	NA	NA	NA
1771	DiaSorin	HSV-2	Positive	9.24	Index	Positive	9.24	NA	FALSE	Initial	22	2	Positive	NA	NA	59	M	White	Non-Hispanic or Latino/a or Latinx	Washington	NA	NA	NA	NA	NA	NA
1771	BioRad	HSV-1	Negative	< 0.2	AI	Negative	0.1	NA	TRUE	Initial	22	2	Negative	NA	NA	59	M	White	Non-Hispanic or Latino/a or Latinx	Washington	NA	NA	NA	NA	NA	NA
1771	BioRad	HSV-2	Positive	4.1	AI	Positive	4.1	NA	FALSE	Initial	22	2	Positive	NA	NA	59	M	White	Non-Hispanic or Latino/a or Latinx	Washington	NA	NA	NA	NA	NA	NA
1770	Roche	HSV-1	Negative	0.04	COI	Negative	0.04	NA	FALSE	Initial	22	2	Negative	NA	NA	44	F	White	Non-Hispanic or Latino/a or Latinx	Washington	NA	NA	NA	NA	NA	NA
1770	Roche	HSV-2	Positive	13.27	COI	Positive	13.27	NA	FALSE	Initial	22	2	Positive	NA	NA	44	F	White	Non-Hispanic or Latino/a or Latinx	Washington	NA	NA	NA	NA	NA	NA
1770	DiaSorin	HSV-1	Negative	0.67100000000000004	Index	Negative	0.671	NA	FALSE	Initial	22	2	Negative	NA	NA	44	F	White	Non-Hispanic or Latino/a or Latinx	Washington	NA	NA	NA	NA	NA	NA
1770	DiaSorin	HSV-2	Positive	8.19	Index	Positive	8.19	NA	FALSE	Initial	22	2	Positive	NA	NA	44	F	White	Non-Hispanic or Latino/a or Latinx	Washington	NA	NA	NA	NA	NA	NA
1770	BioRad	HSV-1	Negative	< 0.2	AI	Negative	0.1	NA	TRUE	Initial	22	2	Negative	NA	NA	44	F	White	Non-Hispanic or Latino/a or Latinx	Washington	NA	NA	NA	NA	NA	NA
1770	BioRad	HSV-2	Negative	0.6	AI	Negative	0.6	NA	FALSE	Initial	22	2	Positive	NA	NA	44	F	White	Non-Hispanic or Latino/a or Latinx	Washington	NA	NA	NA	NA	NA	NA
1769	Roche	HSV-1	Negative	0.035	COI	Negative	0.035	NA	FALSE	Initial	22	0	Negative	NA	NA	46	M	White	Non-Hispanic or Latino/a or Latinx	Washington	NA	NA	NA	NA	NA	NA
1769	Roche	HSV-2	Negative	0.104	COI	Negative	0.104	NA	FALSE	Initial	22	0	Negative	NA	NA	46	M	White	Non-Hispanic or Latino/a or Latinx	Washington	NA	NA	NA	NA	NA	NA
1769	DiaSorin	HSV-1	Negative	<0.0100	Index	Negative	0.009	NA	TRUE	Initial	22	0	Negative	NA	NA	46	M	White	Non-Hispanic or Latino/a or Latinx	Washington	NA	NA	NA	NA	NA	NA
1769	DiaSorin	HSV-2	Negative	0.22700000000000001	Index	Negative	0.227	NA	FALSE	Initial	22	0	Negative	NA	NA	46	M	White	Non-Hispanic or Latino/a or Latinx	Washington	NA	NA	NA	NA	NA	NA
1769	BioRad	HSV-1	Negative	< 0.2	AI	Negative	0.1	NA	TRUE	Initial	22	0	Negative	NA	NA	46	M	White	Non-Hispanic or Latino/a or Latinx	Washington	NA	NA	NA	NA	NA	NA
1769	BioRad	HSV-2	Negative	< 0.2	AI	Negative	0.1	NA	TRUE	Initial	22	0	Negative	NA	NA	46	M	White	Non-Hispanic or Latino/a or Latinx	Washington	NA	NA	NA	NA	NA	NA
1768	Roche	HSV-1	Positive	7.11	COI	Positive	7.11	NA	FALSE	Initial	22	3	Positive	NA	NA	56	M	White	Non-Hispanic or Latino/a or Latinx	Washington	NA	NA	NA	NA	NA	NA
1768	Roche	HSV-2	Positive	2.98	COI	Positive	2.98	NA	FALSE	Initial	22	3	Positive	NA	NA	56	M	White	Non-Hispanic or Latino/a or Latinx	Washington	NA	NA	NA	NA	NA	NA
1768	DiaSorin	HSV-1	Positive	11.7	Index	Positive	11.7	NA	FALSE	Initial	22	3	Positive	NA	NA	56	M	White	Non-Hispanic or Latino/a or Latinx	Washington	NA	NA	NA	NA	NA	NA
1768	DiaSorin	HSV-2	Negative	0.28699999999999998	Index	Negative	0.287	NA	FALSE	Initial	22	3	Positive	NA	NA	56	M	White	Non-Hispanic or Latino/a or Latinx	Washington	NA	NA	NA	NA	NA	NA
1768	BioRad	HSV-1	Positive	3.4	AI	Positive	3.4	NA	FALSE	Initial	22	3	Positive	NA	NA	56	M	White	Non-Hispanic or Latino/a or Latinx	Washington	NA	NA	NA	NA	NA	NA
1768	BioRad	HSV-2	Positive	1.6	AI	Positive	1.6	NA	FALSE	Initial	22	3	Positive	NA	NA	56	M	White	Non-Hispanic or Latino/a or Latinx	Washington	NA	NA	NA	NA	NA	NA
1767	Roche	HSV-1	Positive	2.71	COI	Positive	2.71	NA	FALSE	Initial	22	3	Positive	YES	NA	69	M	White	Non-Hispanic or Latino/a or Latinx	California	NA	NA	NA	NA	NA	NA
1767	Roche	HSV-2	Positive	1.58	COI	Positive	1.58	NA	FALSE	Initial	22	3	Positive	YES	NA	69	M	White	Non-Hispanic or Latino/a or Latinx	California	NA	NA	NA	NA	NA	NA
1767	DiaSorin	HSV-1	Positive	3.47	Index	Positive	3.47	NA	FALSE	Initial	22	3	Positive	YES	NA	69	M	White	Non-Hispanic or Latino/a or Latinx	California	NA	NA	NA	NA	NA	NA
1767	DiaSorin	HSV-2	Negative	0.39400000000000002	Index	Negative	0.394	NA	FALSE	Initial	22	3	Positive	YES	NA	69	M	White	Non-Hispanic or Latino/a or Latinx	California	NA	NA	NA	NA	NA	NA
1767	BioRad	HSV-1	Negative	0.7	AI	Negative	0.7	NA	FALSE	Initial	22	3	Positive	YES	NA	69	M	White	Non-Hispanic or Latino/a or Latinx	California	NA	NA	NA	NA	NA	NA
1767	BioRad	HSV-2	Negative	0.7	AI	Negative	0.7	NA	FALSE	Initial	22	3	Positive	YES	NA	69	M	White	Non-Hispanic or Latino/a or Latinx	California	NA	NA	NA	NA	NA	NA
1766	Roche	HSV-1	Negative	0.04	COI	Negative	0.04	NA	FALSE	Initial	22	2	Negative	NA	NA	51	M	White	Non-Hispanic or Latino/a or Latinx	Washington	NA	NA	NA	NA	NA	NA
1766	Roche	HSV-2	Positive	13.8	COI	Positive	13.8	NA	FALSE	Initial	22	2	Positive	NA	NA	51	M	White	Non-Hispanic or Latino/a or Latinx	Washington	NA	NA	NA	NA	NA	NA
1766	DiaSorin	HSV-1	Negative	<0.0100	Index	Negative	0.009	NA	TRUE	Initial	22	2	Negative	NA	NA	51	M	White	Non-Hispanic or Latino/a or Latinx	Washington	NA	NA	NA	NA	NA	NA
1766	DiaSorin	HSV-2	Negative	0.78700000000000003	Index	Negative	0.787	NA	FALSE	Initial	22	2	Positive	NA	NA	51	M	White	Non-Hispanic or Latino/a or Latinx	Washington	NA	NA	NA	NA	NA	NA
1766	BioRad	HSV-1	Negative	< 0.2	AI	Negative	0.1	NA	TRUE	Initial	22	2	Negative	NA	NA	51	M	White	Non-Hispanic or Latino/a or Latinx	Washington	NA	NA	NA	NA	NA	NA
1766	BioRad	HSV-2	Positive	6.0	AI	Positive	6	NA	FALSE	Initial	22	2	Positive	NA	NA	51	M	White	Non-Hispanic or Latino/a or Latinx	Washington	NA	NA	NA	NA	NA	NA
1765	Roche	HSV-1	Negative	0.035	COI	Negative	0.035	NA	FALSE	Initial	22	0	Negative	NA	NA	43	F	White	Non-Hispanic or Latino/a or Latinx	Alaska	NA	NA	NA	NA	NA	NA
1765	Roche	HSV-2	Negative	0.108	COI	Negative	0.108	NA	FALSE	Initial	22	0	Negative	NA	NA	43	F	White	Non-Hispanic or Latino/a or Latinx	Alaska	NA	NA	NA	NA	NA	NA
1765	DiaSorin	HSV-1	Negative	<0.0100	Index	Negative	0.009	NA	TRUE	Initial	22	0	Negative	NA	NA	43	F	White	Non-Hispanic or Latino/a or Latinx	Alaska	NA	NA	NA	NA	NA	NA
1765	DiaSorin	HSV-2	Negative	4.9500000000000002E-2	Index	Negative	0.0495	NA	FALSE	Initial	22	0	Negative	NA	NA	43	F	White	Non-Hispanic or Latino/a or Latinx	Alaska	NA	NA	NA	NA	NA	NA
1765	BioRad	HSV-1	Negative	< 0.2	AI	Negative	0.1	NA	TRUE	Initial	22	0	Negative	NA	NA	43	F	White	Non-Hispanic or Latino/a or Latinx	Alaska	NA	NA	NA	NA	NA	NA
1765	BioRad	HSV-2	Negative	< 0.2	AI	Negative	0.1	NA	TRUE	Initial	22	0	Negative	NA	NA	43	F	White	Non-Hispanic or Latino/a or Latinx	Alaska	NA	NA	NA	NA	NA	NA
1764	DiaSorin	HSV-1	Positive	5.21	Index	Positive	5.21	NA	FALSE	Initial	22	0	Negative	NA	NA	63	M	White	Non-Hispanic or Latino/a or Latinx	Washington	NA	NA	NA	NA	NA	NA
1764	DiaSorin	HSV-2	Negative	0.13700000000000001	Index	Negative	0.137	NA	FALSE	Initial	22	0	Negative	NA	NA	63	M	White	Non-Hispanic or Latino/a or Latinx	Washington	NA	NA	NA	NA	NA	NA
1764	BioRad	HSV-1	Negative	< 0.2	AI	Negative	0.1	NA	TRUE	Initial	22	0	Negative	NA	NA	63	M	White	Non-Hispanic or Latino/a or Latinx	Washington	NA	NA	NA	NA	NA	NA
1764	BioRad	HSV-2	Negative	< 0.2	AI	Negative	0.1	NA	TRUE	Initial	22	0	Negative	NA	NA	63	M	White	Non-Hispanic or Latino/a or Latinx	Washington	NA	NA	NA	NA	NA	NA
1763	Roche	HSV-1	Positive	24.03	COI	Positive	24.03	NA	FALSE	Initial	22	3	Positive	YES	NA	74	F	White	Non-Hispanic or Latino/a or Latinx	Washington	NA	NA	NA	NA	NA	NA
1763	Roche	HSV-2	Positive	21.39	COI	Positive	21.39	NA	FALSE	Initial	22	3	Positive	YES	NA	74	F	White	Non-Hispanic or Latino/a or Latinx	Washington	NA	NA	NA	NA	NA	NA
1763	DiaSorin	HSV-1	Positive	20.7	Index	Positive	20.7	NA	FALSE	Initial	22	3	Positive	YES	NA	74	F	White	Non-Hispanic or Latino/a or Latinx	Washington	NA	NA	NA	NA	NA	NA
1763	DiaSorin	HSV-2	Positive	1.1499999999999999	Index	Positive	1.15	NA	FALSE	Initial	22	3	Positive	YES	NA	74	F	White	Non-Hispanic or Latino/a or Latinx	Washington	NA	NA	NA	NA	NA	NA
1763	BioRad	HSV-1	Positive	> 8.0	AI	Positive	8.1	NA	TRUE	Initial	22	3	Positive	YES	NA	74	F	White	Non-Hispanic or Latino/a or Latinx	Washington	NA	NA	NA	NA	NA	NA
1763	BioRad	HSV-2	Positive	7.5	AI	Positive	7.5	NA	FALSE	Initial	22	3	Positive	YES	NA	74	F	White	Non-Hispanic or Latino/a or Latinx	Washington	NA	NA	NA	NA	NA	NA
1762	Roche	HSV-1	Positive	19.52	COI	Positive	19.52	NA	FALSE	Initial	22	3	Positive	NA	NA	42	F	White	Non-Hispanic or Latino/a or Latinx	Washington	NA	NA	NA	NA	NA	NA
1762	Roche	HSV-2	Positive	112.6	COI	Positive	112.6	NA	FALSE	Initial	22	3	Positive	NA	NA	42	F	White	Non-Hispanic or Latino/a or Latinx	Washington	NA	NA	NA	NA	NA	NA
1762	DiaSorin	HSV-1	Positive	26.6	Index	Positive	26.6	NA	FALSE	Initial	22	3	Positive	NA	NA	42	F	White	Non-Hispanic or Latino/a or Latinx	Washington	NA	NA	NA	NA	NA	NA
1762	DiaSorin	HSV-2	Positive	7.49	Index	Positive	7.49	NA	FALSE	Initial	22	3	Positive	NA	NA	42	F	White	Non-Hispanic or Latino/a or Latinx	Washington	NA	NA	NA	NA	NA	NA
1762	BioRad	HSV-1	Positive	7.8	AI	Positive	7.8	NA	FALSE	Initial	22	3	Positive	NA	NA	42	F	White	Non-Hispanic or Latino/a or Latinx	Washington	NA	NA	NA	NA	NA	NA
1762	BioRad	HSV-2	Positive	> 8.0	AI	Positive	8.1	NA	TRUE	Initial	22	3	Positive	NA	NA	42	F	White	Non-Hispanic or Latino/a or Latinx	Washington	NA	NA	NA	NA	NA	NA
1761	Roche	HSV-1	Negative	0.036	COI	Negative	0.036	NA	FALSE	Initial	22	0	Negative	NA	NA	60	M	White	Non-Hispanic or Latino/a or Latinx	Washington	NA	NA	NA	NA	NA	NA
1761	Roche	HSV-2	Negative	0.112	COI	Negative	0.112	NA	FALSE	Initial	22	0	Negative	NA	NA	60	M	White	Non-Hispanic or Latino/a or Latinx	Washington	NA	NA	NA	NA	NA	NA
1761	DiaSorin	HSV-1	Negative	0.16600000000000001	Index	Negative	0.166	NA	FALSE	Initial	22	0	Negative	NA	NA	60	M	White	Non-Hispanic or Latino/a or Latinx	Washington	NA	NA	NA	NA	NA	NA
1761	DiaSorin	HSV-2	Negative	6.54E-2	Index	Negative	0.0654	NA	FALSE	Initial	22	0	Negative	NA	NA	60	M	White	Non-Hispanic or Latino/a or Latinx	Washington	NA	NA	NA	NA	NA	NA
1761	BioRad	HSV-1	Negative	< 0.2	AI	Negative	0.1	NA	TRUE	Initial	22	0	Negative	NA	NA	60	M	White	Non-Hispanic or Latino/a or Latinx	Washington	NA	NA	NA	NA	NA	NA
1761	BioRad	HSV-2	Negative	< 0.2	AI	Negative	0.1	NA	TRUE	Initial	22	0	Negative	NA	NA	60	M	White	Non-Hispanic or Latino/a or Latinx	Washington	NA	NA	NA	NA	NA	NA
1760	Roche	HSV-1	Negative	0.047	COI	Negative	0.047	NA	FALSE	Initial	22	2	Negative	NA	NA	62	M	White	Non-Hispanic or Latino/a or Latinx	Washington	NA	NA	NA	NA	NA	NA
1760	Roche	HSV-2	Positive	37.17	COI	Positive	37.17	NA	FALSE	Initial	22	2	Positive	NA	NA	62	M	White	Non-Hispanic or Latino/a or Latinx	Washington	NA	NA	NA	NA	NA	NA
1760	DiaSorin	HSV-1	Negative	0.47699999999999998	Index	Negative	0.477	NA	FALSE	Initial	22	2	Negative	NA	NA	62	M	White	Non-Hispanic or Latino/a or Latinx	Washington	NA	NA	NA	NA	NA	NA
1760	DiaSorin	HSV-2	Positive	10.1	Index	Positive	10.1	NA	FALSE	Initial	22	2	Positive	NA	NA	62	M	White	Non-Hispanic or Latino/a or Latinx	Washington	NA	NA	NA	NA	NA	NA
1760	BioRad	HSV-1	Negative	< 0.2	AI	Negative	0.1	NA	TRUE	Initial	22	2	Negative	NA	NA	62	M	White	Non-Hispanic or Latino/a or Latinx	Washington	NA	NA	NA	NA	NA	NA
1760	BioRad	HSV-2	Positive	6.1	AI	Positive	6.1	NA	FALSE	Initial	22	2	Positive	NA	NA	62	M	White	Non-Hispanic or Latino/a or Latinx	Washington	NA	NA	NA	NA	NA	NA
1759	Roche	HSV-1	Negative	0.041	COI	Negative	0.041	NA	FALSE	Initial	22	2	Negative	NA	NA	53	M	White	Non-Hispanic or Latino/a or Latinx	Florida	NA	NA	NA	NA	NA	NA
1759	Roche	HSV-2	Positive	37.02	COI	Positive	37.02	NA	FALSE	Initial	22	2	Positive	NA	NA	53	M	White	Non-Hispanic or Latino/a or Latinx	Florida	NA	NA	NA	NA	NA	NA
1759	DiaSorin	HSV-1	Negative	0.25900000000000001	Index	Negative	0.259	NA	FALSE	Initial	22	2	Negative	NA	NA	53	M	White	Non-Hispanic or Latino/a or Latinx	Florida	NA	NA	NA	NA	NA	NA
1759	DiaSorin	HSV-2	Positive	2.54	Index	Positive	2.54	NA	FALSE	Initial	22	2	Positive	NA	NA	53	M	White	Non-Hispanic or Latino/a or Latinx	Florida	NA	NA	NA	NA	NA	NA
1759	BioRad	HSV-1	Negative	< 0.2	AI	Negative	0.1	NA	TRUE	Initial	22	2	Negative	NA	NA	53	M	White	Non-Hispanic or Latino/a or Latinx	Florida	NA	NA	NA	NA	NA	NA
1759	BioRad	HSV-2	Positive	4.4	AI	Positive	4.4	NA	FALSE	Initial	22	2	Positive	NA	NA	53	M	White	Non-Hispanic or Latino/a or Latinx	Florida	NA	NA	NA	NA	NA	NA
1758	Roche	HSV-1	Negative	0.038	COI	Negative	0.038	NA	FALSE	Initial	22	0	Negative	YES	YES	31	F	Declined to Answer	Patient declined to respond	Washington	NA	NA	NA	NA	NA	NA
1758	Roche	HSV-2	Negative	0.113	COI	Negative	0.113	NA	FALSE	Initial	22	0	Negative	YES	YES	31	F	Declined to Answer	Patient declined to respond	Washington	NA	NA	NA	NA	NA	NA
1758	DiaSorin	HSV-1	Negative	0.16600000000000001	Index	Negative	0.166	NA	FALSE	Initial	22	0	Negative	YES	YES	31	F	Declined to Answer	Patient declined to respond	Washington	NA	NA	NA	NA	NA	NA
1758	DiaSorin	HSV-2	Positive	1.62	Index	Positive	1.62	NA	FALSE	Initial	22	0	Negative	YES	YES	31	F	Declined to Answer	Patient declined to respond	Washington	NA	NA	NA	NA	NA	NA
1758	BioRad	HSV-1	Negative	< 0.2	AI	Negative	0.1	NA	TRUE	Initial	22	0	Negative	YES	YES	31	F	Declined to Answer	Patient declined to respond	Washington	NA	NA	NA	NA	NA	NA
1758	BioRad	HSV-2	Negative	0.2	AI	Negative	0.2	NA	FALSE	Initial	22	0	Negative	YES	YES	31	F	Declined to Answer	Patient declined to respond	Washington	NA	NA	NA	NA	NA	NA
1757	Roche	HSV-1	Positive	3.84	COI	Positive	3.84	NA	FALSE	Initial	22	1	Positive	NA	NA	44	M	White	Non-Hispanic or Latino/a or Latinx	Washington	NA	NA	NA	NA	NA	NA
1757	Roche	HSV-2	Negative	0.108	COI	Negative	0.108	NA	FALSE	Initial	22	1	Negative	NA	NA	44	M	White	Non-Hispanic or Latino/a or Latinx	Washington	NA	NA	NA	NA	NA	NA
1757	DiaSorin	HSV-1	Positive	7.06	Index	Positive	7.06	NA	FALSE	Initial	22	1	Positive	NA	NA	44	M	White	Non-Hispanic or Latino/a or Latinx	Washington	NA	NA	NA	NA	NA	NA
1757	DiaSorin	HSV-2	Negative	5.62E-2	Index	Negative	0.0562	NA	FALSE	Initial	22	1	Negative	NA	NA	44	M	White	Non-Hispanic or Latino/a or Latinx	Washington	NA	NA	NA	NA	NA	NA
1757	BioRad	HSV-1	Negative	0.7	AI	Negative	0.7	NA	FALSE	Initial	22	1	Positive	NA	NA	44	M	White	Non-Hispanic or Latino/a or Latinx	Washington	NA	NA	NA	NA	NA	NA
1757	BioRad	HSV-2	Negative	< 0.2	AI	Negative	0.1	NA	TRUE	Initial	22	1	Negative	NA	NA	44	M	White	Non-Hispanic or Latino/a or Latinx	Washington	NA	NA	NA	NA	NA	NA
1756	Roche	HSV-1	Negative	0.039	COI	Negative	0.039	NA	FALSE	Initial	22	2	Negative	NA	NA	38	F	White	Unknown to patient	Washington	NA	NA	NA	NA	NA	NA
1756	Roche	HSV-2	Negative	0.26	COI	Negative	0.26	NA	FALSE	Initial	22	2	Positive	NA	NA	38	F	White	Unknown to patient	Washington	NA	NA	NA	NA	NA	NA
1756	DiaSorin	HSV-1	Negative	0.16600000000000001	Index	Negative	0.166	NA	FALSE	Initial	22	2	Negative	NA	NA	38	F	White	Unknown to patient	Washington	NA	NA	NA	NA	NA	NA
1756	DiaSorin	HSV-2	Positive	6.34	Index	Positive	6.34	NA	FALSE	Initial	22	2	Positive	NA	NA	38	F	White	Unknown to patient	Washington	NA	NA	NA	NA	NA	NA
1756	BioRad	HSV-1	Negative	< 0.2	AI	Negative	0.1	NA	TRUE	Initial	22	2	Negative	NA	NA	38	F	White	Unknown to patient	Washington	NA	NA	NA	NA	NA	NA
1756	BioRad	HSV-2	Positive	1.4	AI	Positive	1.4	NA	FALSE	Initial	22	2	Positive	NA	NA	38	F	White	Unknown to patient	Washington	NA	NA	NA	NA	NA	NA
1755	Roche	HSV-1	Positive	11.98	COI	Positive	11.98	NA	FALSE	Initial	22	3	Positive	NA	NA	62	F	Another Race	Non-Hispanic or Latino/a or Latinx	Washington	NA	NA	NA	NA	NA	NA
1755	Roche	HSV-2	Positive	150.9	COI	Positive	150.9	NA	FALSE	Initial	22	3	Positive	NA	NA	62	F	Another Race	Non-Hispanic or Latino/a or Latinx	Washington	NA	NA	NA	NA	NA	NA
1755	DiaSorin	HSV-1	Positive	47.6	Index	Positive	47.6	NA	FALSE	Initial	22	3	Positive	NA	NA	62	F	Another Race	Non-Hispanic or Latino/a or Latinx	Washington	NA	NA	NA	NA	NA	NA
1755	DiaSorin	HSV-2	Positive	21.6	Index	Positive	21.6	NA	FALSE	Initial	22	3	Positive	NA	NA	62	F	Another Race	Non-Hispanic or Latino/a or Latinx	Washington	NA	NA	NA	NA	NA	NA
1755	BioRad	HSV-1	Positive	7.8	AI	Positive	7.8	NA	FALSE	Initial	22	3	Positive	NA	NA	62	F	Another Race	Non-Hispanic or Latino/a or Latinx	Washington	NA	NA	NA	NA	NA	NA
1755	BioRad	HSV-2	Positive	> 8.0	AI	Positive	8.1	NA	TRUE	Initial	22	3	Positive	NA	NA	62	F	Another Race	Non-Hispanic or Latino/a or Latinx	Washington	NA	NA	NA	NA	NA	NA
1754	Roche	HSV-1	Negative	0.439	COI	Negative	0.439	NA	FALSE	Initial	22	1	Positive	NA	NA	65	F	White	Non-Hispanic or Latino/a or Latinx	Washington	NA	NA	NA	NA	NA	NA
1754	Roche	HSV-2	Negative	0.101	COI	Negative	0.101	NA	FALSE	Initial	22	1	Negative	NA	NA	65	F	White	Non-Hispanic or Latino/a or Latinx	Washington	NA	NA	NA	NA	NA	NA
1754	DiaSorin	HSV-1	Positive	9.76	Index	Positive	9.76	NA	FALSE	Initial	22	1	Positive	NA	NA	65	F	White	Non-Hispanic or Latino/a or Latinx	Washington	NA	NA	NA	NA	NA	NA
1754	DiaSorin	HSV-2	Negative	7.4499999999999997E-2	Index	Negative	0.0745	NA	FALSE	Initial	22	1	Negative	NA	NA	65	F	White	Non-Hispanic or Latino/a or Latinx	Washington	NA	NA	NA	NA	NA	NA
1754	BioRad	HSV-1	Negative	0.8	AI	Negative	0.8	NA	FALSE	Initial	22	1	Positive	NA	NA	65	F	White	Non-Hispanic or Latino/a or Latinx	Washington	NA	NA	NA	NA	NA	NA
1754	BioRad	HSV-2	Negative	< 0.2	AI	Negative	0.1	NA	TRUE	Initial	22	1	Negative	NA	NA	65	F	White	Non-Hispanic or Latino/a or Latinx	Washington	NA	NA	NA	NA	NA	NA
1753	Roche	HSV-1	Positive	3.64	COI	Positive	3.64	NA	FALSE	Initial	22	1	Positive	NA	NA	20	F	Asian	Non-Hispanic or Latino/a or Latinx	Washington	NA	NA	NA	NA	NA	NA
1753	Roche	HSV-2	Negative	0.105	COI	Negative	0.105	NA	FALSE	Initial	22	1	Negative	NA	NA	20	F	Asian	Non-Hispanic or Latino/a or Latinx	Washington	NA	NA	NA	NA	NA	NA
1753	DiaSorin	HSV-1	Positive	48.3	Index	Positive	48.3	NA	FALSE	Initial	22	1	Positive	NA	NA	20	F	Asian	Non-Hispanic or Latino/a or Latinx	Washington	NA	NA	NA	NA	NA	NA
1753	DiaSorin	HSV-2	Negative	5.3699999999999998E-2	Index	Negative	0.0537	NA	FALSE	Initial	22	1	Negative	NA	NA	20	F	Asian	Non-Hispanic or Latino/a or Latinx	Washington	NA	NA	NA	NA	NA	NA
1753	BioRad	HSV-1	Positive	4.5	AI	Positive	4.5	NA	FALSE	Initial	22	1	Positive	NA	NA	20	F	Asian	Non-Hispanic or Latino/a or Latinx	Washington	NA	NA	NA	NA	NA	NA
1753	BioRad	HSV-2	Negative	< 0.2	AI	Negative	0.1	NA	TRUE	Initial	22	1	Negative	NA	NA	20	F	Asian	Non-Hispanic or Latino/a or Latinx	Washington	NA	NA	NA	NA	NA	NA
1752	Roche	HSV-1	Negative	0.034	COI	Negative	0.034	NA	FALSE	Initial	22	1	Positive	YES	NA	39	F	Asian	Non-Hispanic or Latino/a or Latinx	Washington	NA	NA	NA	NA	NA	NA
1752	Roche	HSV-2	Negative	0.099	COI	Negative	0.099	NA	FALSE	Initial	22	1	Negative	YES	NA	39	F	Asian	Non-Hispanic or Latino/a or Latinx	Washington	NA	NA	NA	NA	NA	NA
1752	DiaSorin	HSV-1	Negative	7.6799999999999993E-2	Index	Negative	0.0768	NA	FALSE	Initial	22	1	Positive	YES	NA	39	F	Asian	Non-Hispanic or Latino/a or Latinx	Washington	NA	NA	NA	NA	NA	NA
1752	DiaSorin	HSV-2	Negative	5.91E-2	Index	Negative	0.0591	NA	FALSE	Initial	22	1	Negative	YES	NA	39	F	Asian	Non-Hispanic or Latino/a or Latinx	Washington	NA	NA	NA	NA	NA	NA
1752	BioRad	HSV-1	Negative	< 0.2	AI	Negative	0.1	NA	TRUE	Initial	22	1	Positive	YES	NA	39	F	Asian	Non-Hispanic or Latino/a or Latinx	Washington	NA	NA	NA	NA	NA	NA
1752	BioRad	HSV-2	Negative	< 0.2	AI	Negative	0.1	NA	TRUE	Initial	22	1	Negative	YES	NA	39	F	Asian	Non-Hispanic or Latino/a or Latinx	Washington	NA	NA	NA	NA	NA	NA
1751	Roche	HSV-1	Positive	13.01	COI	Positive	13.01	NA	FALSE	Initial	22	1	Positive	NA	NA	30	F	White	Hispanic or Latino/a or Latinx	Washington	NA	NA	NA	NA	NA	NA
1751	Roche	HSV-2	Negative	0.103	COI	Negative	0.103	NA	FALSE	Initial	22	1	Negative	NA	NA	30	F	White	Hispanic or Latino/a or Latinx	Washington	NA	NA	NA	NA	NA	NA
1751	DiaSorin	HSV-1	Positive	43.8	Index	Positive	43.8	NA	FALSE	Initial	22	1	Positive	NA	NA	30	F	White	Hispanic or Latino/a or Latinx	Washington	NA	NA	NA	NA	NA	NA
1751	DiaSorin	HSV-2	Negative	5.79E-2	Index	Negative	0.0579	NA	FALSE	Initial	22	1	Negative	NA	NA	30	F	White	Hispanic or Latino/a or Latinx	Washington	NA	NA	NA	NA	NA	NA
1751	BioRad	HSV-1	Positive	> 8.0	AI	Positive	8.1	NA	TRUE	Initial	22	1	Positive	NA	NA	30	F	White	Hispanic or Latino/a or Latinx	Washington	NA	NA	NA	NA	NA	NA
1751	BioRad	HSV-2	Negative	< 0.2	AI	Negative	0.1	NA	TRUE	Initial	22	1	Negative	NA	NA	30	F	White	Hispanic or Latino/a or Latinx	Washington	NA	NA	NA	NA	NA	NA
1750	Roche	HSV-1	Negative	0.034	COI	Negative	0.034	NA	FALSE	Initial	22	0	Negative	NA	YES	36	M	White	Non-Hispanic or Latino/a or Latinx	Washington	NA	NA	NA	NA	NA	NA
1750	Roche	HSV-2	Negative	0.102	COI	Negative	0.102	NA	FALSE	Initial	22	0	Negative	NA	YES	36	M	White	Non-Hispanic or Latino/a or Latinx	Washington	NA	NA	NA	NA	NA	NA
1750	DiaSorin	HSV-1	Negative	<0.0100	Index	Negative	0.009	NA	TRUE	Initial	22	0	Negative	NA	YES	36	M	White	Non-Hispanic or Latino/a or Latinx	Washington	NA	NA	NA	NA	NA	NA
1750	DiaSorin	HSV-2	Negative	3.9199999999999999E-2	Index	Negative	0.0392	NA	FALSE	Initial	22	0	Negative	NA	YES	36	M	White	Non-Hispanic or Latino/a or Latinx	Washington	NA	NA	NA	NA	NA	NA
1750	BioRad	HSV-1	Negative	< 0.2	AI	Negative	0.1	NA	TRUE	Initial	22	0	Negative	NA	YES	36	M	White	Non-Hispanic or Latino/a or Latinx	Washington	NA	NA	NA	NA	NA	NA
1750	BioRad	HSV-2	Negative	< 0.2	AI	Negative	0.1	NA	TRUE	Initial	22	0	Negative	NA	YES	36	M	White	Non-Hispanic or Latino/a or Latinx	Washington	NA	NA	NA	NA	NA	NA
1749	Roche	HSV-1	Negative	0.039	COI	Negative	0.039	NA	FALSE	Initial	22	0	Negative	NA	NA	63	M	White	Non-Hispanic or Latino/a or Latinx	Washington	NA	NA	NA	NA	NA	NA
1749	Roche	HSV-2	Negative	0.113	COI	Negative	0.113	NA	FALSE	Initial	22	0	Negative	NA	NA	63	M	White	Non-Hispanic or Latino/a or Latinx	Washington	NA	NA	NA	NA	NA	NA
1749	DiaSorin	HSV-1	Negative	<0.0100	Index	Negative	0.009	NA	TRUE	Initial	22	0	Negative	NA	NA	63	M	White	Non-Hispanic or Latino/a or Latinx	Washington	NA	NA	NA	NA	NA	NA
1749	DiaSorin	HSV-2	Negative	3.6900000000000002E-2	Index	Negative	0.0369	NA	FALSE	Initial	22	0	Negative	NA	NA	63	M	White	Non-Hispanic or Latino/a or Latinx	Washington	NA	NA	NA	NA	NA	NA
1749	BioRad	HSV-1	Negative	< 0.2	AI	Negative	0.1	NA	TRUE	Initial	22	0	Negative	NA	NA	63	M	White	Non-Hispanic or Latino/a or Latinx	Washington	NA	NA	NA	NA	NA	NA
1749	BioRad	HSV-2	Negative	< 0.2	AI	Negative	0.1	NA	TRUE	Initial	22	0	Negative	NA	NA	63	M	White	Non-Hispanic or Latino/a or Latinx	Washington	NA	NA	NA	NA	NA	NA
1748	Roche	HSV-1	Negative	0.035	COI	Negative	0.035	NA	FALSE	Initial	22	0	Negative	NA	NA	37	M	Asian	Non-Hispanic or Latino/a or Latinx	Washington	NA	NA	NA	NA	NA	NA
1748	Roche	HSV-2	Negative	0.103	COI	Negative	0.103	NA	FALSE	Initial	22	0	Negative	NA	NA	37	M	Asian	Non-Hispanic or Latino/a or Latinx	Washington	NA	NA	NA	NA	NA	NA
1748	DiaSorin	HSV-1	Equivocal	0.97699999999999998	Index	Equivocal	1.01	Initial	FALSE	Initial	22	0	Negative	NA	NA	37	M	Asian	Non-Hispanic or Latino/a or Latinx	Washington	NA	NA	NA	NA	NA	NA
1748	DiaSorin	HSV-2	Negative	0.61099999999999999	Index	Negative	0.611	NA	FALSE	Initial	22	0	Negative	NA	NA	37	M	Asian	Non-Hispanic or Latino/a or Latinx	Washington	NA	NA	NA	NA	NA	NA
1748	DiaSorin	HSV-1	Equivocal	1.01	Index	Equivocal	1.01	RPT	FALSE	Initial	22	0	Negative	NA	NA	37	M	Asian	Non-Hispanic or Latino/a or Latinx	Washington	NA	NA	NA	NA	NA	NA
1748	DiaSorin	HSV-1	Equivocal	1.01	Index	Equivocal	1.01	RPT	FALSE	Initial	22	0	Negative	NA	NA	37	M	Asian	Non-Hispanic or Latino/a or Latinx	Washington	NA	NA	NA	NA	NA	NA
1748	BioRad	HSV-1	Negative	0.4	AI	Negative	0.4	NA	FALSE	Initial	22	0	Negative	NA	NA	37	M	Asian	Non-Hispanic or Latino/a or Latinx	Washington	NA	NA	NA	NA	NA	NA
1748	BioRad	HSV-2	Negative	< 0.2	AI	Negative	0.1	NA	TRUE	Initial	22	0	Negative	NA	NA	37	M	Asian	Non-Hispanic or Latino/a or Latinx	Washington	NA	NA	NA	NA	NA	NA
1747	Roche	HSV-1	Negative	0.165	COI	Negative	0.165	NA	FALSE	Initial	22	2	Negative	NA	NA	50	F	White	Non-Hispanic or Latino/a or Latinx	Washington	NA	NA	NA	NA	NA	NA
1747	Roche	HSV-2	Positive	5.3	COI	Positive	5.3	NA	FALSE	Initial	22	2	Positive	NA	NA	50	F	White	Non-Hispanic or Latino/a or Latinx	Washington	NA	NA	NA	NA	NA	NA
1747	DiaSorin	HSV-1	Negative	6.1199999999999997E-2	Index	Negative	0.0612	NA	FALSE	Initial	22	2	Negative	NA	NA	50	F	White	Non-Hispanic or Latino/a or Latinx	Washington	NA	NA	NA	NA	NA	NA
1747	DiaSorin	HSV-2	Negative	0.36199999999999999	Index	Negative	0.362	NA	FALSE	Initial	22	2	Positive	NA	NA	50	F	White	Non-Hispanic or Latino/a or Latinx	Washington	NA	NA	NA	NA	NA	NA
1747	BioRad	HSV-1	Negative	< 0.2	AI	Negative	0.1	NA	TRUE	Initial	22	2	Negative	NA	NA	50	F	White	Non-Hispanic or Latino/a or Latinx	Washington	NA	NA	NA	NA	NA	NA
1747	BioRad	HSV-2	Negative	0.8	AI	Negative	0.8	NA	FALSE	Initial	22	2	Positive	NA	NA	50	F	White	Non-Hispanic or Latino/a or Latinx	Washington	NA	NA	NA	NA	NA	NA
1746	Roche	HSV-1	Positive	10.63	COI	Positive	10.63	NA	FALSE	Initial	22	1	Positive	NA	NA	28	M	White	Non-Hispanic or Latino/a or Latinx	Washington	NA	NA	NA	NA	NA	NA
1746	Roche	HSV-2	Negative	0.104	COI	Negative	0.104	NA	FALSE	Initial	22	1	Negative	NA	NA	28	M	White	Non-Hispanic or Latino/a or Latinx	Washington	NA	NA	NA	NA	NA	NA
1746	DiaSorin	HSV-1	Positive	54	Index	Positive	54	NA	FALSE	Initial	22	1	Positive	NA	NA	28	M	White	Non-Hispanic or Latino/a or Latinx	Washington	NA	NA	NA	NA	NA	NA
1746	DiaSorin	HSV-2	Negative	6.5500000000000003E-2	Index	Negative	0.0655	NA	FALSE	Initial	22	1	Negative	NA	NA	28	M	White	Non-Hispanic or Latino/a or Latinx	Washington	NA	NA	NA	NA	NA	NA
1746	BioRad	HSV-1	Positive	7.0	AI	Positive	7	NA	FALSE	Initial	22	1	Positive	NA	NA	28	M	White	Non-Hispanic or Latino/a or Latinx	Washington	NA	NA	NA	NA	NA	NA
1746	BioRad	HSV-2	Negative	< 0.2	AI	Negative	0.1	NA	TRUE	Initial	22	1	Negative	NA	NA	28	M	White	Non-Hispanic or Latino/a or Latinx	Washington	NA	NA	NA	NA	NA	NA
1745	Roche	HSV-1	Negative	0.032	COI	Negative	0.032	NA	FALSE	Initial	22	0	Negative	NA	NA	64	F	White	Non-Hispanic or Latino/a or Latinx	Washington	NA	NA	NA	NA	NA	NA
1745	Roche	HSV-2	Negative	0.231	COI	Negative	0.231	NA	FALSE	Initial	22	0	Negative	NA	NA	64	F	White	Non-Hispanic or Latino/a or Latinx	Washington	NA	NA	NA	NA	NA	NA
1745	DiaSorin	HSV-1	Negative	<0.0100	Index	Negative	0.009	NA	TRUE	Initial	22	0	Negative	NA	NA	64	F	White	Non-Hispanic or Latino/a or Latinx	Washington	NA	NA	NA	NA	NA	NA
1745	DiaSorin	HSV-2	Negative	3.9699999999999999E-2	Index	Negative	0.0397	NA	FALSE	Initial	22	0	Negative	NA	NA	64	F	White	Non-Hispanic or Latino/a or Latinx	Washington	NA	NA	NA	NA	NA	NA
1745	BioRad	HSV-1	Negative	< 0.2	AI	Negative	0.1	NA	TRUE	Initial	22	0	Negative	NA	NA	64	F	White	Non-Hispanic or Latino/a or Latinx	Washington	NA	NA	NA	NA	NA	NA
1745	BioRad	HSV-2	Negative	< 0.2	AI	Negative	0.1	NA	TRUE	Initial	22	0	Negative	NA	NA	64	F	White	Non-Hispanic or Latino/a or Latinx	Washington	NA	NA	NA	NA	NA	NA
1744	Roche	HSV-1	Negative	0.035	COI	Negative	0.035	NA	FALSE	Initial	22	0	Negative	NA	NA	57	M	White	Non-Hispanic or Latino/a or Latinx	Washington	NA	NA	NA	NA	NA	NA
1744	Roche	HSV-2	Negative	0.101	COI	Negative	0.101	NA	FALSE	Initial	22	0	Negative	NA	NA	57	M	White	Non-Hispanic or Latino/a or Latinx	Washington	NA	NA	NA	NA	NA	NA
1744	DiaSorin	HSV-1	Negative	3.1199999999999999E-2	Index	Negative	0.0312	NA	FALSE	Initial	22	0	Negative	NA	NA	57	M	White	Non-Hispanic or Latino/a or Latinx	Washington	NA	NA	NA	NA	NA	NA
1744	DiaSorin	HSV-2	Negative	4.6300000000000001E-2	Index	Negative	0.0463	NA	FALSE	Initial	22	0	Negative	NA	NA	57	M	White	Non-Hispanic or Latino/a or Latinx	Washington	NA	NA	NA	NA	NA	NA
1744	BioRad	HSV-1	Negative	< 0.2	AI	Negative	0.1	NA	TRUE	Initial	22	0	Negative	NA	NA	57	M	White	Non-Hispanic or Latino/a or Latinx	Washington	NA	NA	NA	NA	NA	NA
1744	BioRad	HSV-2	Negative	< 0.2	AI	Negative	0.1	NA	TRUE	Initial	22	0	Negative	NA	NA	57	M	White	Non-Hispanic or Latino/a or Latinx	Washington	NA	NA	NA	NA	NA	NA
1743	Roche	HSV-1	Negative	0.035	COI	Negative	0.035	NA	FALSE	Initial	22	0	Negative	NA	NA	23	M	White	Non-Hispanic or Latino/a or Latinx	Washington	NA	NA	NA	NA	NA	NA
1743	Roche	HSV-2	Negative	0.105	COI	Negative	0.105	NA	FALSE	Initial	22	0	Negative	NA	NA	23	M	White	Non-Hispanic or Latino/a or Latinx	Washington	NA	NA	NA	NA	NA	NA
1743	DiaSorin	HSV-1	Negative	0.379	Index	Negative	0.379	NA	FALSE	Initial	22	0	Negative	NA	NA	23	M	White	Non-Hispanic or Latino/a or Latinx	Washington	NA	NA	NA	NA	NA	NA
1743	DiaSorin	HSV-2	Negative	0.14199999999999999	Index	Negative	0.142	NA	FALSE	Initial	22	0	Negative	NA	NA	23	M	White	Non-Hispanic or Latino/a or Latinx	Washington	NA	NA	NA	NA	NA	NA
1743	BioRad	HSV-1	Negative	< 0.2	AI	Negative	0.1	NA	TRUE	Initial	22	0	Negative	NA	NA	23	M	White	Non-Hispanic or Latino/a or Latinx	Washington	NA	NA	NA	NA	NA	NA
1743	BioRad	HSV-2	Negative	< 0.2	AI	Negative	0.1	NA	TRUE	Initial	22	0	Negative	NA	NA	23	M	White	Non-Hispanic or Latino/a or Latinx	Washington	NA	NA	NA	NA	NA	NA
1742	Roche	HSV-1	Negative	0.036	COI	Negative	0.036	NA	FALSE	Initial	22	0	Negative	YES	YES	34	M	White	Non-Hispanic or Latino/a or Latinx	Washington	NA	NA	NA	NA	NA	NA
1742	Roche	HSV-2	Negative	0.11	COI	Negative	0.11	NA	FALSE	Initial	22	0	Negative	YES	YES	34	M	White	Non-Hispanic or Latino/a or Latinx	Washington	NA	NA	NA	NA	NA	NA
1742	DiaSorin	HSV-1	Negative	0.32700000000000001	Index	Negative	0.327	NA	FALSE	Initial	22	0	Negative	YES	YES	34	M	White	Non-Hispanic or Latino/a or Latinx	Washington	NA	NA	NA	NA	NA	NA
1742	DiaSorin	HSV-2	Negative	0.29299999999999998	Index	Negative	0.293	NA	FALSE	Initial	22	0	Negative	YES	YES	34	M	White	Non-Hispanic or Latino/a or Latinx	Washington	NA	NA	NA	NA	NA	NA
1742	BioRad	HSV-1	Negative	< 0.2	AI	Negative	0.1	NA	TRUE	Initial	22	0	Negative	YES	YES	34	M	White	Non-Hispanic or Latino/a or Latinx	Washington	NA	NA	NA	NA	NA	NA
1742	BioRad	HSV-2	Negative	< 0.2	AI	Negative	0.1	NA	TRUE	Initial	22	0	Negative	YES	YES	34	M	White	Non-Hispanic or Latino/a or Latinx	Washington	NA	NA	NA	NA	NA	NA
1741	Roche	HSV-1	Positive	12.55	COI	Positive	12.55	NA	FALSE	Initial	22	3	Positive	NA	NA	40	F	Black or African-American	Non-Hispanic or Latino/a or Latinx	Washington	NA	NA	NA	NA	NA	NA
1741	Roche	HSV-2	Positive	73.58	COI	Positive	73.58	NA	FALSE	Initial	22	3	Positive	NA	NA	40	F	Black or African-American	Non-Hispanic or Latino/a or Latinx	Washington	NA	NA	NA	NA	NA	NA
1741	DiaSorin	HSV-1	Positive	27.3	Index	Positive	27.3	NA	FALSE	Initial	22	3	Positive	NA	NA	40	F	Black or African-American	Non-Hispanic or Latino/a or Latinx	Washington	NA	NA	NA	NA	NA	NA
1741	DiaSorin	HSV-2	Positive	4.74	Index	Positive	4.74	NA	FALSE	Initial	22	3	Positive	NA	NA	40	F	Black or African-American	Non-Hispanic or Latino/a or Latinx	Washington	NA	NA	NA	NA	NA	NA
1741	BioRad	HSV-1	Positive	5.3	AI	Positive	5.3	NA	FALSE	Initial	22	3	Positive	NA	NA	40	F	Black or African-American	Non-Hispanic or Latino/a or Latinx	Washington	NA	NA	NA	NA	NA	NA
1741	BioRad	HSV-2	Positive	7.1	AI	Positive	7.1	NA	FALSE	Initial	22	3	Positive	NA	NA	40	F	Black or African-American	Non-Hispanic or Latino/a or Latinx	Washington	NA	NA	NA	NA	NA	NA
1740	Roche	HSV-1	Negative	0.036	COI	Negative	0.036	NA	FALSE	Initial	22	0	Negative	NA	NA	28	M	White	Non-Hispanic or Latino/a or Latinx	Washington	NA	NA	NA	NA	NA	NA
1740	Roche	HSV-2	Negative	0.105	COI	Negative	0.105	NA	FALSE	Initial	22	0	Negative	NA	NA	28	M	White	Non-Hispanic or Latino/a or Latinx	Washington	NA	NA	NA	NA	NA	NA
1740	DiaSorin	HSV-1	Negative	0.125	Index	Negative	0.125	NA	FALSE	Initial	22	0	Negative	NA	NA	28	M	White	Non-Hispanic or Latino/a or Latinx	Washington	NA	NA	NA	NA	NA	NA
1740	DiaSorin	HSV-2	Negative	7.2499999999999995E-2	Index	Negative	0.0725	NA	FALSE	Initial	22	0	Negative	NA	NA	28	M	White	Non-Hispanic or Latino/a or Latinx	Washington	NA	NA	NA	NA	NA	NA
1740	BioRad	HSV-1	Negative	< 0.2	AI	Negative	0.1	NA	TRUE	Initial	22	0	Negative	NA	NA	28	M	White	Non-Hispanic or Latino/a or Latinx	Washington	NA	NA	NA	NA	NA	NA
1740	BioRad	HSV-2	Negative	< 0.2	AI	Negative	0.1	NA	TRUE	Initial	22	0	Negative	NA	NA	28	M	White	Non-Hispanic or Latino/a or Latinx	Washington	NA	NA	NA	NA	NA	NA
1739	Roche	HSV-1	Positive	56.62	COI	Positive	56.62	NA	FALSE	Initial	22	3	Positive	NA	NA	58	F	White	Non-Hispanic or Latino/a or Latinx	Washington	NA	NA	NA	NA	NA	NA
1739	Roche	HSV-2	Positive	48.83	COI	Positive	48.83	NA	FALSE	Initial	22	3	Positive	NA	NA	58	F	White	Non-Hispanic or Latino/a or Latinx	Washington	NA	NA	NA	NA	NA	NA
1739	DiaSorin	HSV-1	Positive	51.9	Index	Positive	51.9	NA	FALSE	Initial	22	3	Positive	NA	NA	58	F	White	Non-Hispanic or Latino/a or Latinx	Washington	NA	NA	NA	NA	NA	NA
1739	DiaSorin	HSV-2	Positive	6.02	Index	Positive	6.02	NA	FALSE	Initial	22	3	Positive	NA	NA	58	F	White	Non-Hispanic or Latino/a or Latinx	Washington	NA	NA	NA	NA	NA	NA
1739	BioRad	HSV-1	Positive	> 8.0	AI	Positive	8.1	NA	TRUE	Initial	22	3	Positive	NA	NA	58	F	White	Non-Hispanic or Latino/a or Latinx	Washington	NA	NA	NA	NA	NA	NA
1739	BioRad	HSV-2	Positive	> 8.0	AI	Positive	8.1	NA	TRUE	Initial	22	3	Positive	NA	NA	58	F	White	Non-Hispanic or Latino/a or Latinx	Washington	NA	NA	NA	NA	NA	NA
1738	Roche	HSV-1	Negative	0.036	COI	Negative	0.036	NA	FALSE	Initial	22	0	Negative	NA	NA	38	F	Asian	Non-Hispanic or Latino/a or Latinx	Washington	NA	NA	NA	NA	NA	NA
1738	Roche	HSV-2	Negative	0.11	COI	Negative	0.11	NA	FALSE	Initial	22	0	Negative	NA	NA	38	F	Asian	Non-Hispanic or Latino/a or Latinx	Washington	NA	NA	NA	NA	NA	NA
1738	DiaSorin	HSV-1	Negative	5.4699999999999999E-2	Index	Negative	0.0547	NA	FALSE	Initial	22	0	Negative	NA	NA	38	F	Asian	Non-Hispanic or Latino/a or Latinx	Washington	NA	NA	NA	NA	NA	NA
1738	DiaSorin	HSV-2	Negative	6.3700000000000007E-2	Index	Negative	0.0637	NA	FALSE	Initial	22	0	Negative	NA	NA	38	F	Asian	Non-Hispanic or Latino/a or Latinx	Washington	NA	NA	NA	NA	NA	NA
1738	BioRad	HSV-1	Negative	< 0.2	AI	Negative	0.1	NA	TRUE	Initial	22	0	Negative	NA	NA	38	F	Asian	Non-Hispanic or Latino/a or Latinx	Washington	NA	NA	NA	NA	NA	NA
1738	BioRad	HSV-2	Negative	< 0.2	AI	Negative	0.1	NA	TRUE	Initial	22	0	Negative	NA	NA	38	F	Asian	Non-Hispanic or Latino/a or Latinx	Washington	NA	NA	NA	NA	NA	NA
1737	Roche	HSV-1	Positive	45.67	COI	Positive	45.67	NA	FALSE	Initial	22	1	Positive	NA	NA	39	F	American Indian	Non-Hispanic or Latino/a or Latinx	Washington	NA	NA	NA	NA	NA	NA
1737	Roche	HSV-2	Negative	0.184	COI	Negative	0.184	NA	FALSE	Initial	22	1	Negative	NA	NA	39	F	American Indian	Non-Hispanic or Latino/a or Latinx	Washington	NA	NA	NA	NA	NA	NA
1737	DiaSorin	HSV-1	Positive	49.5	Index	Positive	49.5	NA	FALSE	Initial	22	1	Positive	NA	NA	39	F	American Indian	Non-Hispanic or Latino/a or Latinx	Washington	NA	NA	NA	NA	NA	NA
1737	DiaSorin	HSV-2	Negative	0.14199999999999999	Index	Negative	0.142	NA	FALSE	Initial	22	1	Negative	NA	NA	39	F	American Indian	Non-Hispanic or Latino/a or Latinx	Washington	NA	NA	NA	NA	NA	NA
1737	BioRad	HSV-1	Positive	> 8.0	AI	Positive	8.1	NA	TRUE	Initial	22	1	Positive	NA	NA	39	F	American Indian	Non-Hispanic or Latino/a or Latinx	Washington	NA	NA	NA	NA	NA	NA
1737	BioRad	HSV-2	Negative	< 0.2	AI	Negative	0.1	NA	TRUE	Initial	22	1	Negative	NA	NA	39	F	American Indian	Non-Hispanic or Latino/a or Latinx	Washington	NA	NA	NA	NA	NA	NA
1736	Roche	HSV-1	Negative	0.037	COI	Negative	0.037	NA	FALSE	Initial	22	0	Negative	NA	NA	57	M	White	Non-Hispanic or Latino/a or Latinx	Washington	NA	NA	NA	NA	NA	NA
1736	Roche	HSV-2	Negative	0.112	COI	Negative	0.112	NA	FALSE	Initial	22	0	Negative	NA	NA	57	M	White	Non-Hispanic or Latino/a or Latinx	Washington	NA	NA	NA	NA	NA	NA
1736	DiaSorin	HSV-1	Negative	9.3899999999999997E-2	Index	Negative	0.0939	NA	FALSE	Initial	22	0	Negative	NA	NA	57	M	White	Non-Hispanic or Latino/a or Latinx	Washington	NA	NA	NA	NA	NA	NA
1736	DiaSorin	HSV-2	Negative	4.7800000000000002E-2	Index	Negative	0.0478	NA	FALSE	Initial	22	0	Negative	NA	NA	57	M	White	Non-Hispanic or Latino/a or Latinx	Washington	NA	NA	NA	NA	NA	NA
1736	BioRad	HSV-1	Negative	< 0.2	AI	Negative	0.1	NA	TRUE	Initial	22	0	Negative	NA	NA	57	M	White	Non-Hispanic or Latino/a or Latinx	Washington	NA	NA	NA	NA	NA	NA
1736	BioRad	HSV-2	Negative	< 0.2	AI	Negative	0.1	NA	TRUE	Initial	22	0	Negative	NA	NA	57	M	White	Non-Hispanic or Latino/a or Latinx	Washington	NA	NA	NA	NA	NA	NA
1735	Roche	HSV-1	Positive	7.89	COI	Positive	7.89	NA	FALSE	Initial	22	1	Positive	YES	NA	29	F	Another Race	Non-Hispanic or Latino/a or Latinx	Washington	NA	NA	NA	NA	NA	NA
1735	Roche	HSV-2	Negative	0.103	COI	Negative	0.103	NA	FALSE	Initial	22	1	Negative	YES	NA	29	F	Another Race	Non-Hispanic or Latino/a or Latinx	Washington	NA	NA	NA	NA	NA	NA
1735	DiaSorin	HSV-1	Positive	54.8	Index	Positive	54.8	NA	FALSE	Initial	22	1	Positive	YES	NA	29	F	Another Race	Non-Hispanic or Latino/a or Latinx	Washington	NA	NA	NA	NA	NA	NA
1735	DiaSorin	HSV-2	Negative	9.0399999999999994E-2	Index	Negative	0.0904	NA	FALSE	Initial	22	1	Negative	YES	NA	29	F	Another Race	Non-Hispanic or Latino/a or Latinx	Washington	NA	NA	NA	NA	NA	NA
1735	BioRad	HSV-1	Positive	4.8	AI	Positive	4.8	NA	FALSE	Initial	22	1	Positive	YES	NA	29	F	Another Race	Non-Hispanic or Latino/a or Latinx	Washington	NA	NA	NA	NA	NA	NA
1735	BioRad	HSV-2	Negative	< 0.2	AI	Negative	0.1	NA	TRUE	Initial	22	1	Negative	YES	NA	29	F	Another Race	Non-Hispanic or Latino/a or Latinx	Washington	NA	NA	NA	NA	NA	NA
1734	Roche	HSV-1	Negative	0.034	COI	Negative	0.034	NA	FALSE	Initial	22	0	Negative	NA	NA	64	M	White	Non-Hispanic or Latino/a or Latinx	Washington	NA	NA	NA	NA	NA	NA
1734	Roche	HSV-2	Negative	0.102	COI	Negative	0.102	NA	FALSE	Initial	22	0	Negative	NA	NA	64	M	White	Non-Hispanic or Latino/a or Latinx	Washington	NA	NA	NA	NA	NA	NA
1734	DiaSorin	HSV-1	Negative	<0.0100	Index	Negative	0.009	NA	TRUE	Initial	22	0	Negative	NA	NA	64	M	White	Non-Hispanic or Latino/a or Latinx	Washington	NA	NA	NA	NA	NA	NA
1734	DiaSorin	HSV-2	Negative	6.0100000000000001E-2	Index	Negative	0.0601	NA	FALSE	Initial	22	0	Negative	NA	NA	64	M	White	Non-Hispanic or Latino/a or Latinx	Washington	NA	NA	NA	NA	NA	NA
1734	BioRad	HSV-1	Negative	< 0.2	AI	Negative	0.1	NA	TRUE	Initial	22	0	Negative	NA	NA	64	M	White	Non-Hispanic or Latino/a or Latinx	Washington	NA	NA	NA	NA	NA	NA
1734	BioRad	HSV-2	Negative	< 0.2	AI	Negative	0.1	NA	TRUE	Initial	22	0	Negative	NA	NA	64	M	White	Non-Hispanic or Latino/a or Latinx	Washington	NA	NA	NA	NA	NA	NA
1733	Roche	HSV-1	Negative	0.035	COI	Negative	0.035	NA	FALSE	Initial	22	0	Negative	NA	NA	66	M	White	Non-Hispanic or Latino/a or Latinx	Idaho	NA	NA	NA	NA	NA	NA
1733	Roche	HSV-2	Negative	0.103	COI	Negative	0.103	NA	FALSE	Initial	22	0	Negative	NA	NA	66	M	White	Non-Hispanic or Latino/a or Latinx	Idaho	NA	NA	NA	NA	NA	NA
1733	DiaSorin	HSV-1	Negative	0.54	Index	Negative	0.54	NA	FALSE	Initial	22	0	Negative	NA	NA	66	M	White	Non-Hispanic or Latino/a or Latinx	Idaho	NA	NA	NA	NA	NA	NA
1733	DiaSorin	HSV-2	Negative	8.1600000000000006E-2	Index	Negative	0.0816	NA	FALSE	Initial	22	0	Negative	NA	NA	66	M	White	Non-Hispanic or Latino/a or Latinx	Idaho	NA	NA	NA	NA	NA	NA
1733	BioRad	HSV-1	Negative	< 0.2	AI	Negative	0.1	NA	TRUE	Initial	22	0	Negative	NA	NA	66	M	White	Non-Hispanic or Latino/a or Latinx	Idaho	NA	NA	NA	NA	NA	NA
1733	BioRad	HSV-2	Negative	< 0.2	AI	Negative	0.1	NA	TRUE	Initial	22	0	Negative	NA	NA	66	M	White	Non-Hispanic or Latino/a or Latinx	Idaho	NA	NA	NA	NA	NA	NA
1732	Roche	HSV-1	Positive	9.37	COI	Positive	9.37	NA	FALSE	Initial	22	3	Positive	NA	NA	57	F	White	Non-Hispanic or Latino/a or Latinx	Washington	NA	NA	NA	NA	NA	NA
1732	Roche	HSV-2	Positive	9.77	COI	Positive	9.77	NA	FALSE	Initial	22	3	Positive	NA	NA	57	F	White	Non-Hispanic or Latino/a or Latinx	Washington	NA	NA	NA	NA	NA	NA
1732	DiaSorin	HSV-1	Positive	16.899999999999999	Index	Positive	16.9	NA	FALSE	Initial	22	3	Positive	NA	NA	57	F	White	Non-Hispanic or Latino/a or Latinx	Washington	NA	NA	NA	NA	NA	NA
1732	DiaSorin	HSV-2	Positive	1.18	Index	Positive	1.18	NA	FALSE	Initial	22	3	Positive	NA	NA	57	F	White	Non-Hispanic or Latino/a or Latinx	Washington	NA	NA	NA	NA	NA	NA
1732	BioRad	HSV-1	Positive	4.1	AI	Positive	4.1	NA	FALSE	Initial	22	3	Positive	NA	NA	57	F	White	Non-Hispanic or Latino/a or Latinx	Washington	NA	NA	NA	NA	NA	NA
1732	BioRad	HSV-2	Positive	3.3	AI	Positive	3.3	NA	FALSE	Initial	22	3	Positive	NA	NA	57	F	White	Non-Hispanic or Latino/a or Latinx	Washington	NA	NA	NA	NA	NA	NA
1731	Roche	HSV-1	Negative	0.037	COI	Negative	0.037	NA	FALSE	Initial	22	0	Negative	NA	YES	25	F	White	Non-Hispanic or Latino/a or Latinx	Washington	NA	NA	NA	NA	NA	NA
1731	Roche	HSV-2	Negative	0.111	COI	Negative	0.111	NA	FALSE	Initial	22	0	Negative	NA	YES	25	F	White	Non-Hispanic or Latino/a or Latinx	Washington	NA	NA	NA	NA	NA	NA
1731	DiaSorin	HSV-1	Negative	<0.0100	Index	Negative	0.009	NA	TRUE	Initial	22	0	Negative	NA	YES	25	F	White	Non-Hispanic or Latino/a or Latinx	Washington	NA	NA	NA	NA	NA	NA
1731	DiaSorin	HSV-2	Negative	4.3900000000000002E-2	Index	Negative	0.0439	NA	FALSE	Initial	22	0	Negative	NA	YES	25	F	White	Non-Hispanic or Latino/a or Latinx	Washington	NA	NA	NA	NA	NA	NA
1731	BioRad	HSV-1	Negative	< 0.2	AI	Negative	0.1	NA	TRUE	Initial	22	0	Negative	NA	YES	25	F	White	Non-Hispanic or Latino/a or Latinx	Washington	NA	NA	NA	NA	NA	NA
1731	BioRad	HSV-2	Negative	< 0.2	AI	Negative	0.1	NA	TRUE	Initial	22	0	Negative	NA	YES	25	F	White	Non-Hispanic or Latino/a or Latinx	Washington	NA	NA	NA	NA	NA	NA
1730	Roche	HSV-1	Negative	0.039	COI	Negative	0.039	NA	FALSE	Initial	22	0	Negative	NA	NA	16	F	White	Non-Hispanic or Latino/a or Latinx	Washington	NA	NA	NA	NA	NA	NA
1730	Roche	HSV-2	Negative	0.118	COI	Negative	0.118	NA	FALSE	Initial	22	0	Negative	NA	NA	16	F	White	Non-Hispanic or Latino/a or Latinx	Washington	NA	NA	NA	NA	NA	NA
1730	DiaSorin	HSV-1	Negative	0.14099999999999999	Index	Negative	0.141	NA	FALSE	Initial	22	0	Negative	NA	NA	16	F	White	Non-Hispanic or Latino/a or Latinx	Washington	NA	NA	NA	NA	NA	NA
1730	DiaSorin	HSV-2	Positive	1.1299999999999999	Index	Positive	1.13	NA	FALSE	Initial	22	0	Negative	NA	NA	16	F	White	Non-Hispanic or Latino/a or Latinx	Washington	NA	NA	NA	NA	NA	NA
1730	BioRad	HSV-1	Negative	< 0.2	AI	Negative	0.1	NA	TRUE	Initial	22	0	Negative	NA	NA	16	F	White	Non-Hispanic or Latino/a or Latinx	Washington	NA	NA	NA	NA	NA	NA
1730	BioRad	HSV-2	Negative	< 0.2	AI	Negative	0.1	NA	TRUE	Initial	22	0	Negative	NA	NA	16	F	White	Non-Hispanic or Latino/a or Latinx	Washington	NA	NA	NA	NA	NA	NA
1729	Roche	HSV-1	Positive	4.18	COI	Positive	4.18	NA	FALSE	Initial	22	3	Positive	NA	NA	61	F	White	Hispanic or Latino/a or Latinx	Washington	NA	NA	NA	NA	NA	NA
1729	Roche	HSV-2	Positive	102.2	COI	Positive	102.2	NA	FALSE	Initial	22	3	Positive	NA	NA	61	F	White	Hispanic or Latino/a or Latinx	Washington	NA	NA	NA	NA	NA	NA
1729	DiaSorin	HSV-1	Positive	>62.2	Index	Positive	62.3	NA	TRUE	Initial	22	3	Positive	NA	NA	61	F	White	Hispanic or Latino/a or Latinx	Washington	NA	NA	NA	NA	NA	NA
1729	DiaSorin	HSV-2	Positive	16.2	Index	Positive	16.2	NA	FALSE	Initial	22	3	Positive	NA	NA	61	F	White	Hispanic or Latino/a or Latinx	Washington	NA	NA	NA	NA	NA	NA
1729	BioRad	HSV-1	Positive	> 8.0	AI	Positive	8.1	NA	TRUE	Initial	22	3	Positive	NA	NA	61	F	White	Hispanic or Latino/a or Latinx	Washington	NA	NA	NA	NA	NA	NA
1729	BioRad	HSV-2	Positive	> 8.0	AI	Positive	8.1	NA	TRUE	Initial	22	3	Positive	NA	NA	61	F	White	Hispanic or Latino/a or Latinx	Washington	NA	NA	NA	NA	NA	NA
1728	Roche	HSV-1	Negative	0.032	COI	Negative	0.032	NA	FALSE	Initial	22	0	Negative	NA	NA	22	F	White	Non-Hispanic or Latino/a or Latinx	Washington	NA	NA	NA	NA	NA	NA
1728	Roche	HSV-2	Negative	0.1	COI	Negative	0.1	NA	FALSE	Initial	22	0	Negative	NA	NA	22	F	White	Non-Hispanic or Latino/a or Latinx	Washington	NA	NA	NA	NA	NA	NA
1728	DiaSorin	HSV-1	Negative	0.32	Index	Negative	0.32	NA	FALSE	Initial	22	0	Negative	NA	NA	22	F	White	Non-Hispanic or Latino/a or Latinx	Washington	NA	NA	NA	NA	NA	NA
1728	DiaSorin	HSV-2	Negative	0.122	Index	Negative	0.122	NA	FALSE	Initial	22	0	Negative	NA	NA	22	F	White	Non-Hispanic or Latino/a or Latinx	Washington	NA	NA	NA	NA	NA	NA
1728	BioRad	HSV-1	Negative	0.3	AI	Negative	0.3	NA	FALSE	Initial	22	0	Negative	NA	NA	22	F	White	Non-Hispanic or Latino/a or Latinx	Washington	NA	NA	NA	NA	NA	NA
1728	BioRad	HSV-2	Negative	< 0.2	AI	Negative	0.1	NA	TRUE	Initial	22	0	Negative	NA	NA	22	F	White	Non-Hispanic or Latino/a or Latinx	Washington	NA	NA	NA	NA	NA	NA
1727	Roche	HSV-1	Positive	1.2	COI	Positive	1.2	NA	FALSE	Initial	22	2	Negative	NA	NA	49	M	Declined to Answer	Patient declined to respond	Washington	NA	NA	NA	NA	NA	NA
1727	Roche	HSV-2	Positive	56.88	COI	Positive	56.88	NA	FALSE	Initial	22	2	Positive	NA	NA	49	M	Declined to Answer	Patient declined to respond	Washington	NA	NA	NA	NA	NA	NA
1727	DiaSorin	HSV-1	Positive	1.46	Index	Positive	1.46	NA	FALSE	Initial	22	2	Negative	NA	NA	49	M	Declined to Answer	Patient declined to respond	Washington	NA	NA	NA	NA	NA	NA
1727	DiaSorin	HSV-2	Positive	8.4	Index	Positive	8.4	NA	FALSE	Initial	22	2	Positive	NA	NA	49	M	Declined to Answer	Patient declined to respond	Washington	NA	NA	NA	NA	NA	NA
1727	BioRad	HSV-1	Positive	1.2	AI	Positive	1.2	rpt	FALSE	Initial	22	2	Negative	NA	NA	49	M	Declined to Answer	Patient declined to respond	Washington	NA	NA	NA	NA	NA	NA
1727	BioRad	HSV-1	Positive	1.2	AI	Positive	1.2	rpt	FALSE	Initial	22	2	Negative	NA	NA	49	M	Declined to Answer	Patient declined to respond	Washington	NA	NA	NA	NA	NA	NA
1727	BioRad	HSV-1	Equivocal	1.0	AI	Positive	1.2	initial	FALSE	Initial	22	2	Negative	NA	NA	49	M	Declined to Answer	Patient declined to respond	Washington	NA	NA	NA	NA	NA	NA
1727	BioRad	HSV-2	Positive	> 8.0	AI	Positive	8.1	rpt	TRUE	Initial	22	2	Positive	NA	NA	49	M	Declined to Answer	Patient declined to respond	Washington	NA	NA	NA	NA	NA	NA
1727	BioRad	HSV-2	Positive	> 8.0	AI	Positive	8.1	rpt	TRUE	Initial	22	2	Positive	NA	NA	49	M	Declined to Answer	Patient declined to respond	Washington	NA	NA	NA	NA	NA	NA
1727	BioRad	HSV-2	Positive	> 8.0	AI	Positive	8.1	initial	TRUE	Initial	22	2	Positive	NA	NA	49	M	Declined to Answer	Patient declined to respond	Washington	NA	NA	NA	NA	NA	NA
1726	Roche	HSV-1	Positive	10.93	COI	Positive	10.93	NA	FALSE	Initial	22	3	Positive	NA	NA	24	F	White	Non-Hispanic or Latino/a or Latinx	Montana	NA	NA	NA	NA	NA	NA
1726	Roche	HSV-2	Positive	132.9	COI	Positive	132.9	NA	FALSE	Initial	22	3	Positive	NA	NA	24	F	White	Non-Hispanic or Latino/a or Latinx	Montana	NA	NA	NA	NA	NA	NA
1726	DiaSorin	HSV-1	Positive	15	Index	Positive	15	NA	FALSE	Initial	22	3	Positive	NA	NA	24	F	White	Non-Hispanic or Latino/a or Latinx	Montana	NA	NA	NA	NA	NA	NA
1726	DiaSorin	HSV-2	Positive	17.3	Index	Positive	17.3	NA	FALSE	Initial	22	3	Positive	NA	NA	24	F	White	Non-Hispanic or Latino/a or Latinx	Montana	NA	NA	NA	NA	NA	NA
1726	BioRad	HSV-1	Positive	6.2	AI	Positive	6.2	NA	FALSE	Initial	22	3	Positive	NA	NA	24	F	White	Non-Hispanic or Latino/a or Latinx	Montana	NA	NA	NA	NA	NA	NA
1726	BioRad	HSV-2	Positive	> 8.0	AI	Positive	8.1	NA	TRUE	Initial	22	3	Positive	NA	NA	24	F	White	Non-Hispanic or Latino/a or Latinx	Montana	NA	NA	NA	NA	NA	NA
1725	Roche	HSV-1	Positive	7.71	COI	Positive	7.71	NA	FALSE	Initial	22	3	Positive	NA	NA	54	F	White	Non-Hispanic or Latino/a or Latinx	Washington	NA	NA	NA	NA	NA	NA
1725	Roche	HSV-2	Positive	31.99	COI	Positive	31.99	NA	FALSE	Initial	22	3	Positive	NA	NA	54	F	White	Non-Hispanic or Latino/a or Latinx	Washington	NA	NA	NA	NA	NA	NA
1725	DiaSorin	HSV-1	Positive	16.399999999999999	Index	Positive	16.4	NA	FALSE	Initial	22	3	Positive	NA	NA	54	F	White	Non-Hispanic or Latino/a or Latinx	Washington	NA	NA	NA	NA	NA	NA
1725	DiaSorin	HSV-2	Positive	6.31	Index	Positive	6.31	NA	FALSE	Initial	22	3	Positive	NA	NA	54	F	White	Non-Hispanic or Latino/a or Latinx	Washington	NA	NA	NA	NA	NA	NA
1725	BioRad	HSV-1	Positive	3.4	AI	Positive	3.4	NA	FALSE	Initial	22	3	Positive	NA	NA	54	F	White	Non-Hispanic or Latino/a or Latinx	Washington	NA	NA	NA	NA	NA	NA
1725	BioRad	HSV-2	Positive	> 8.0	AI	Positive	8.1	NA	TRUE	Initial	22	3	Positive	NA	NA	54	F	White	Non-Hispanic or Latino/a or Latinx	Washington	NA	NA	NA	NA	NA	NA
1724	Roche	HSV-1	Positive	234.8	COI	Positive	234.8	NA	FALSE	Initial	22	3	Positive	YES	NA	78	F	White	Non-Hispanic or Latino/a or Latinx	Washington	NA	NA	NA	NA	NA	NA
1724	Roche	HSV-2	Positive	11.33	COI	Positive	11.33	NA	FALSE	Initial	22	3	Positive	YES	NA	78	F	White	Non-Hispanic or Latino/a or Latinx	Washington	NA	NA	NA	NA	NA	NA
1724	DiaSorin	HSV-1	Positive	>62.2	Index	Positive	62.3	NA	TRUE	Initial	22	3	Positive	YES	NA	78	F	White	Non-Hispanic or Latino/a or Latinx	Washington	NA	NA	NA	NA	NA	NA
1724	DiaSorin	HSV-2	Positive	1.1499999999999999	Index	Positive	1.15	NA	FALSE	Initial	22	3	Positive	YES	NA	78	F	White	Non-Hispanic or Latino/a or Latinx	Washington	NA	NA	NA	NA	NA	NA
1724	BioRad	HSV-1	Positive	> 8.0	AI	Positive	8.1	NA	TRUE	Initial	22	3	Positive	YES	NA	78	F	White	Non-Hispanic or Latino/a or Latinx	Washington	NA	NA	NA	NA	NA	NA
1724	BioRad	HSV-2	Positive	2.7	AI	Positive	2.7	NA	FALSE	Initial	22	3	Positive	YES	NA	78	F	White	Non-Hispanic or Latino/a or Latinx	Washington	NA	NA	NA	NA	NA	NA
1723	Roche	HSV-1	Negative	0.034	COI	Negative	0.034	NA	FALSE	Initial	22	0	Negative	NA	NA	27	F	White	Non-Hispanic or Latino/a or Latinx	Washington	NA	NA	NA	NA	NA	NA
1723	Roche	HSV-2	Negative	0.1	COI	Negative	0.1	NA	FALSE	Initial	22	0	Negative	NA	NA	27	F	White	Non-Hispanic or Latino/a or Latinx	Washington	NA	NA	NA	NA	NA	NA
1723	DiaSorin	HSV-1	Negative	0.114	Index	Negative	0.114	NA	FALSE	Initial	22	0	Negative	NA	NA	27	F	White	Non-Hispanic or Latino/a or Latinx	Washington	NA	NA	NA	NA	NA	NA
1723	DiaSorin	HSV-2	Negative	6.3399999999999998E-2	Index	Negative	0.0634	NA	FALSE	Initial	22	0	Negative	NA	NA	27	F	White	Non-Hispanic or Latino/a or Latinx	Washington	NA	NA	NA	NA	NA	NA
1723	BioRad	HSV-1	Negative	< 0.2	AI	Negative	0.1	NA	TRUE	Initial	22	0	Negative	NA	NA	27	F	White	Non-Hispanic or Latino/a or Latinx	Washington	NA	NA	NA	NA	NA	NA
1723	BioRad	HSV-2	Negative	< 0.2	AI	Negative	0.1	NA	TRUE	Initial	22	0	Negative	NA	NA	27	F	White	Non-Hispanic or Latino/a or Latinx	Washington	NA	NA	NA	NA	NA	NA
1722	Roche	HSV-1	Negative	0.035	COI	Negative	0.035	NA	FALSE	Initial	22	0	Negative	NA	NA	48	M	White	Non-Hispanic or Latino/a or Latinx	Washington	NA	NA	NA	NA	NA	NA
1722	Roche	HSV-2	Negative	0.104	COI	Negative	0.104	NA	FALSE	Initial	22	0	Negative	NA	NA	48	M	White	Non-Hispanic or Latino/a or Latinx	Washington	NA	NA	NA	NA	NA	NA
1722	DiaSorin	HSV-1	Negative	0.23	Index	Negative	0.23	NA	FALSE	Initial	22	0	Negative	NA	NA	48	M	White	Non-Hispanic or Latino/a or Latinx	Washington	NA	NA	NA	NA	NA	NA
1722	DiaSorin	HSV-2	Negative	0.152	Index	Negative	0.152	NA	FALSE	Initial	22	0	Negative	NA	NA	48	M	White	Non-Hispanic or Latino/a or Latinx	Washington	NA	NA	NA	NA	NA	NA
1722	BioRad	HSV-1	Negative	< 0.2	AI	Negative	0.1	NA	TRUE	Initial	22	0	Negative	NA	NA	48	M	White	Non-Hispanic or Latino/a or Latinx	Washington	NA	NA	NA	NA	NA	NA
1722	BioRad	HSV-2	Negative	< 0.2	AI	Negative	0.1	NA	TRUE	Initial	22	0	Negative	NA	NA	48	M	White	Non-Hispanic or Latino/a or Latinx	Washington	NA	NA	NA	NA	NA	NA
1721	Roche	HSV-1	Negative	0.035	COI	Negative	0.035	NA	FALSE	Initial	22	0	Negative	NA	NA	25	M	White	Non-Hispanic or Latino/a or Latinx	Washington	NA	NA	NA	NA	NA	NA
1721	Roche	HSV-2	Negative	0.107	COI	Negative	0.107	NA	FALSE	Initial	22	0	Negative	NA	NA	25	M	White	Non-Hispanic or Latino/a or Latinx	Washington	NA	NA	NA	NA	NA	NA
1721	DiaSorin	HSV-1	Negative	8.4400000000000003E-2	Index	Negative	0.0844	NA	FALSE	Initial	22	0	Negative	NA	NA	25	M	White	Non-Hispanic or Latino/a or Latinx	Washington	NA	NA	NA	NA	NA	NA
1721	DiaSorin	HSV-2	Negative	5.3800000000000001E-2	Index	Negative	0.0538	NA	FALSE	Initial	22	0	Negative	NA	NA	25	M	White	Non-Hispanic or Latino/a or Latinx	Washington	NA	NA	NA	NA	NA	NA
1721	BioRad	HSV-1	Negative	< 0.2	AI	Negative	0.1	NA	TRUE	Initial	22	0	Negative	NA	NA	25	M	White	Non-Hispanic or Latino/a or Latinx	Washington	NA	NA	NA	NA	NA	NA
1721	BioRad	HSV-2	Negative	< 0.2	AI	Negative	0.1	NA	TRUE	Initial	22	0	Negative	NA	NA	25	M	White	Non-Hispanic or Latino/a or Latinx	Washington	NA	NA	NA	NA	NA	NA
1720	Roche	HSV-1	Negative	0.04	COI	Negative	0.04	NA	FALSE	Initial	22	2	Negative	NA	NA	76	F	White	Non-Hispanic or Latino/a or Latinx	Washington	NA	NA	NA	NA	NA	NA
1720	Roche	HSV-2	Positive	233.8	COI	Positive	233.8	NA	FALSE	Initial	22	2	Positive	NA	NA	76	F	White	Non-Hispanic or Latino/a or Latinx	Washington	NA	NA	NA	NA	NA	NA
1720	DiaSorin	HSV-1	Negative	<0.0100	Index	Negative	0.009	NA	TRUE	Initial	22	2	Negative	NA	NA	76	F	White	Non-Hispanic or Latino/a or Latinx	Washington	NA	NA	NA	NA	NA	NA
1720	DiaSorin	HSV-2	Positive	17.5	Index	Positive	17.5	NA	FALSE	Initial	22	2	Positive	NA	NA	76	F	White	Non-Hispanic or Latino/a or Latinx	Washington	NA	NA	NA	NA	NA	NA
1720	BioRad	HSV-1	Negative	< 0.2	AI	Negative	0.1	NA	TRUE	Initial	22	2	Negative	NA	NA	76	F	White	Non-Hispanic or Latino/a or Latinx	Washington	NA	NA	NA	NA	NA	NA
1720	BioRad	HSV-2	Positive	> 8.0	AI	Positive	8.1	NA	TRUE	Initial	22	2	Positive	NA	NA	76	F	White	Non-Hispanic or Latino/a or Latinx	Washington	NA	NA	NA	NA	NA	NA
1719	Roche	HSV-1	Negative	0.035	COI	Negative	0.035	NA	FALSE	Initial	22	0	Negative	NA	NA	64	M	Asian	Non-Hispanic or Latino/a or Latinx	Washington	NA	NA	NA	NA	NA	NA
1719	Roche	HSV-2	Negative	0.104	COI	Negative	0.104	NA	FALSE	Initial	22	0	Negative	NA	NA	64	M	Asian	Non-Hispanic or Latino/a or Latinx	Washington	NA	NA	NA	NA	NA	NA
1719	DiaSorin	HSV-1	Negative	0.122	Index	Negative	0.122	NA	FALSE	Initial	22	0	Negative	NA	NA	64	M	Asian	Non-Hispanic or Latino/a or Latinx	Washington	NA	NA	NA	NA	NA	NA
1719	DiaSorin	HSV-2	Negative	4.0899999999999999E-2	Index	Negative	0.0409	NA	FALSE	Initial	22	0	Negative	NA	NA	64	M	Asian	Non-Hispanic or Latino/a or Latinx	Washington	NA	NA	NA	NA	NA	NA
1719	BioRad	HSV-1	Negative	< 0.2	AI	Negative	0.1	NA	TRUE	Initial	22	0	Negative	NA	NA	64	M	Asian	Non-Hispanic or Latino/a or Latinx	Washington	NA	NA	NA	NA	NA	NA
1719	BioRad	HSV-2	Negative	< 0.2	AI	Negative	0.1	NA	TRUE	Initial	22	0	Negative	NA	NA	64	M	Asian	Non-Hispanic or Latino/a or Latinx	Washington	NA	NA	NA	NA	NA	NA
1718	Roche	HSV-1	Negative	0.039	COI	Negative	0.039	NA	FALSE	Initial	22	0	Negative	NA	NA	58	M	White	Non-Hispanic or Latino/a or Latinx	Oregon	NA	NA	NA	NA	NA	NA
1718	Roche	HSV-2	Negative	0.115	COI	Negative	0.115	NA	FALSE	Initial	22	0	Negative	NA	NA	58	M	White	Non-Hispanic or Latino/a or Latinx	Oregon	NA	NA	NA	NA	NA	NA
1718	DiaSorin	HSV-1	Negative	0.28199999999999997	Index	Negative	0.282	NA	FALSE	Initial	22	0	Negative	NA	NA	58	M	White	Non-Hispanic or Latino/a or Latinx	Oregon	NA	NA	NA	NA	NA	NA
1718	DiaSorin	HSV-2	Negative	0.32700000000000001	Index	Negative	0.327	NA	FALSE	Initial	22	0	Negative	NA	NA	58	M	White	Non-Hispanic or Latino/a or Latinx	Oregon	NA	NA	NA	NA	NA	NA
1718	BioRad	HSV-1	Negative	< 0.2	AI	Negative	0.1	NA	TRUE	Initial	22	0	Negative	NA	NA	58	M	White	Non-Hispanic or Latino/a or Latinx	Oregon	NA	NA	NA	NA	NA	NA
1718	BioRad	HSV-2	Negative	< 0.2	AI	Negative	0.1	NA	TRUE	Initial	22	0	Negative	NA	NA	58	M	White	Non-Hispanic or Latino/a or Latinx	Oregon	NA	NA	NA	NA	NA	NA
1717	Roche	HSV-1	Positive	8.3	COI	Positive	8.3	NA	FALSE	Initial	22	1	Positive	NA	NA	43	F	White	Non-Hispanic or Latino/a or Latinx	Washington	NA	NA	NA	NA	NA	NA
1717	Roche	HSV-2	Negative	0.104	COI	Negative	0.104	NA	FALSE	Initial	22	1	Negative	NA	NA	43	F	White	Non-Hispanic or Latino/a or Latinx	Washington	NA	NA	NA	NA	NA	NA
1717	DiaSorin	HSV-1	Positive	49	Index	Positive	49	NA	FALSE	Initial	22	1	Positive	NA	NA	43	F	White	Non-Hispanic or Latino/a or Latinx	Washington	NA	NA	NA	NA	NA	NA
1717	DiaSorin	HSV-2	Negative	7.9799999999999996E-2	Index	Negative	0.0798	NA	FALSE	Initial	22	1	Negative	NA	NA	43	F	White	Non-Hispanic or Latino/a or Latinx	Washington	NA	NA	NA	NA	NA	NA
1717	BioRad	HSV-1	Positive	6.1	AI	Positive	6.1	NA	FALSE	Initial	22	1	Positive	NA	NA	43	F	White	Non-Hispanic or Latino/a or Latinx	Washington	NA	NA	NA	NA	NA	NA
1717	BioRad	HSV-2	Negative	< 0.2	AI	Negative	0.1	NA	TRUE	Initial	22	1	Negative	NA	NA	43	F	White	Non-Hispanic or Latino/a or Latinx	Washington	NA	NA	NA	NA	NA	NA
1716	Roche	HSV-1	Negative	0.038	COI	Negative	0.038	NA	FALSE	Initial	22	0	Negative	NA	NA	28	M	Asian	Non-Hispanic or Latino/a or Latinx	Washington	NA	NA	NA	NA	NA	NA
1716	Roche	HSV-2	Negative	0.114	COI	Negative	0.114	NA	FALSE	Initial	22	0	Negative	NA	NA	28	M	Asian	Non-Hispanic or Latino/a or Latinx	Washington	NA	NA	NA	NA	NA	NA
1716	DiaSorin	HSV-1	Negative	9.9199999999999997E-2	Index	Negative	0.0992	NA	FALSE	Initial	22	0	Negative	NA	NA	28	M	Asian	Non-Hispanic or Latino/a or Latinx	Washington	NA	NA	NA	NA	NA	NA
1716	DiaSorin	HSV-2	Negative	6.6400000000000001E-2	Index	Negative	0.0664	NA	FALSE	Initial	22	0	Negative	NA	NA	28	M	Asian	Non-Hispanic or Latino/a or Latinx	Washington	NA	NA	NA	NA	NA	NA
1716	BioRad	HSV-1	Negative	< 0.2	AI	Negative	0.1	NA	TRUE	Initial	22	0	Negative	NA	NA	28	M	Asian	Non-Hispanic or Latino/a or Latinx	Washington	NA	NA	NA	NA	NA	NA
1716	BioRad	HSV-2	Negative	< 0.2	AI	Negative	0.1	NA	TRUE	Initial	22	0	Negative	NA	NA	28	M	Asian	Non-Hispanic or Latino/a or Latinx	Washington	NA	NA	NA	NA	NA	NA
1715	Roche	HSV-1	Positive	45.03	COI	Positive	45.03	NA	FALSE	Initial	22	3	Positive	NA	NA	67	M	White	Non-Hispanic or Latino/a or Latinx	Washington	NA	NA	NA	NA	NA	NA
1715	Roche	HSV-2	Positive	193.4	COI	Positive	193.4	NA	FALSE	Initial	22	3	Positive	NA	NA	67	M	White	Non-Hispanic or Latino/a or Latinx	Washington	NA	NA	NA	NA	NA	NA
1715	DiaSorin	HSV-1	Positive	50.5	Index	Positive	50.5	NA	FALSE	Initial	22	3	Positive	NA	NA	67	M	White	Non-Hispanic or Latino/a or Latinx	Washington	NA	NA	NA	NA	NA	NA
1715	DiaSorin	HSV-2	Positive	>23.6	Index	Positive	23.7	NA	TRUE	Initial	22	3	Positive	NA	NA	67	M	White	Non-Hispanic or Latino/a or Latinx	Washington	NA	NA	NA	NA	NA	NA
1715	BioRad	HSV-1	Positive	> 8.0	AI	Positive	8.1	NA	TRUE	Initial	22	3	Positive	NA	NA	67	M	White	Non-Hispanic or Latino/a or Latinx	Washington	NA	NA	NA	NA	NA	NA
1715	BioRad	HSV-2	Positive	> 8.0	AI	Positive	8.1	NA	TRUE	Initial	22	3	Positive	NA	NA	67	M	White	Non-Hispanic or Latino/a or Latinx	Washington	NA	NA	NA	NA	NA	NA
1714	Roche	HSV-1	Positive	20.73	COI	Positive	20.73	NA	FALSE	Initial	22	1	Positive	YES	NA	33	F	White	Non-Hispanic or Latino/a or Latinx	Washington	NA	NA	NA	NA	NA	NA
1714	Roche	HSV-2	Negative	0.105	COI	Negative	0.105	NA	FALSE	Initial	22	1	Negative	YES	NA	33	F	White	Non-Hispanic or Latino/a or Latinx	Washington	NA	NA	NA	NA	NA	NA
1714	DiaSorin	HSV-1	Positive	47	Index	Positive	47	NA	FALSE	Initial	22	1	Positive	YES	NA	33	F	White	Non-Hispanic or Latino/a or Latinx	Washington	NA	NA	NA	NA	NA	NA
1714	DiaSorin	HSV-2	Negative	0.17799999999999999	Index	Negative	0.178	NA	FALSE	Initial	22	1	Negative	YES	NA	33	F	White	Non-Hispanic or Latino/a or Latinx	Washington	NA	NA	NA	NA	NA	NA
1714	BioRad	HSV-1	Positive	6.6	AI	Positive	6.6	NA	FALSE	Initial	22	1	Positive	YES	NA	33	F	White	Non-Hispanic or Latino/a or Latinx	Washington	NA	NA	NA	NA	NA	NA
1714	BioRad	HSV-2	Negative	< 0.2	AI	Negative	0.1	NA	TRUE	Initial	22	1	Negative	YES	NA	33	F	White	Non-Hispanic or Latino/a or Latinx	Washington	NA	NA	NA	NA	NA	NA
1713	Roche	HSV-1	Positive	1.36	COI	Positive	1.36	NA	FALSE	Initial	22	2	Negative	NA	NA	67	M	White	Non-Hispanic or Latino/a or Latinx	Washington	NA	NA	NA	NA	NA	NA
1713	Roche	HSV-2	Positive	60.69	COI	Positive	60.69	NA	FALSE	Initial	22	2	Positive	NA	NA	67	M	White	Non-Hispanic or Latino/a or Latinx	Washington	NA	NA	NA	NA	NA	NA
1713	DiaSorin	HSV-1	Negative	0.48	Index	Negative	0.48	NA	FALSE	Initial	22	2	Negative	NA	NA	67	M	White	Non-Hispanic or Latino/a or Latinx	Washington	NA	NA	NA	NA	NA	NA
1713	DiaSorin	HSV-2	Positive	4.49	Index	Positive	4.49	NA	FALSE	Initial	22	2	Positive	NA	NA	67	M	White	Non-Hispanic or Latino/a or Latinx	Washington	NA	NA	NA	NA	NA	NA
1713	BioRad	HSV-1	Negative	< 0.2	AI	Negative	0.1	NA	TRUE	Initial	22	2	Negative	NA	NA	67	M	White	Non-Hispanic or Latino/a or Latinx	Washington	NA	NA	NA	NA	NA	NA
1713	BioRad	HSV-2	Positive	5.0	AI	Positive	5	NA	FALSE	Initial	22	2	Positive	NA	NA	67	M	White	Non-Hispanic or Latino/a or Latinx	Washington	NA	NA	NA	NA	NA	NA
1712	Roche	HSV-1	Positive	4.14	COI	Positive	4.14	NA	FALSE	Initial	22	1	Positive	NA	NA	43	F	White	Non-Hispanic or Latino/a or Latinx	Washington	NA	NA	NA	NA	NA	NA
1712	Roche	HSV-2	Negative	0.095	COI	Negative	0.095	NA	FALSE	Initial	22	1	Negative	NA	NA	43	F	White	Non-Hispanic or Latino/a or Latinx	Washington	NA	NA	NA	NA	NA	NA
1712	DiaSorin	HSV-1	Positive	42	Index	Positive	42	NA	FALSE	Initial	22	1	Positive	NA	NA	43	F	White	Non-Hispanic or Latino/a or Latinx	Washington	NA	NA	NA	NA	NA	NA
1712	DiaSorin	HSV-2	Positive	1.49	Index	Positive	1.49	NA	FALSE	Initial	22	1	Negative	NA	NA	43	F	White	Non-Hispanic or Latino/a or Latinx	Washington	NA	NA	NA	NA	NA	NA
1712	BioRad	HSV-1	Positive	4.2	AI	Positive	4.2	NA	FALSE	Initial	22	1	Positive	NA	NA	43	F	White	Non-Hispanic or Latino/a or Latinx	Washington	NA	NA	NA	NA	NA	NA
1712	BioRad	HSV-2	Negative	< 0.2	AI	Negative	0.1	NA	TRUE	Initial	22	1	Negative	NA	NA	43	F	White	Non-Hispanic or Latino/a or Latinx	Washington	NA	NA	NA	NA	NA	NA
1711	Roche	HSV-1	Negative	0.034	COI	Negative	0.034	NA	FALSE	Initial	22	0	Negative	NA	NA	37	M	White	Non-Hispanic or Latino/a or Latinx	Washington	NA	NA	NA	NA	NA	NA
1711	Roche	HSV-2	Negative	0.104	COI	Negative	0.104	NA	FALSE	Initial	22	0	Negative	NA	NA	37	M	White	Non-Hispanic or Latino/a or Latinx	Washington	NA	NA	NA	NA	NA	NA
1711	DiaSorin	HSV-1	Negative	3.4500000000000003E-2	Index	Negative	0.0345	NA	FALSE	Initial	22	0	Negative	NA	NA	37	M	White	Non-Hispanic or Latino/a or Latinx	Washington	NA	NA	NA	NA	NA	NA
1711	DiaSorin	HSV-2	Negative	6.6199999999999995E-2	Index	Negative	0.0662	NA	FALSE	Initial	22	0	Negative	NA	NA	37	M	White	Non-Hispanic or Latino/a or Latinx	Washington	NA	NA	NA	NA	NA	NA
1711	BioRad	HSV-1	Negative	0.2	AI	Negative	0.2	NA	FALSE	Initial	22	0	Negative	NA	NA	37	M	White	Non-Hispanic or Latino/a or Latinx	Washington	NA	NA	NA	NA	NA	NA
1711	BioRad	HSV-2	Negative	< 0.2	AI	Negative	0.1	NA	TRUE	Initial	22	0	Negative	NA	NA	37	M	White	Non-Hispanic or Latino/a or Latinx	Washington	NA	NA	NA	NA	NA	NA
1710	Roche	HSV-1	Negative	0.035	COI	Negative	0.035	NA	FALSE	Initial	22	0	Negative	NA	NA	23	F	White	Unknown to patient	Washington	NA	NA	NA	NA	NA	NA
1710	Roche	HSV-2	Negative	0.105	COI	Negative	0.105	NA	FALSE	Initial	22	0	Negative	NA	NA	23	F	White	Unknown to patient	Washington	NA	NA	NA	NA	NA	NA
1710	DiaSorin	HSV-1	Negative	5.11E-2	Index	Negative	0.0511	NA	FALSE	Initial	22	0	Negative	NA	NA	23	F	White	Unknown to patient	Washington	NA	NA	NA	NA	NA	NA
1710	DiaSorin	HSV-2	Negative	0.47699999999999998	Index	Negative	0.477	NA	FALSE	Initial	22	0	Negative	NA	NA	23	F	White	Unknown to patient	Washington	NA	NA	NA	NA	NA	NA
1710	BioRad	HSV-1	Negative	< 0.2	AI	Negative	0.1	NA	TRUE	Initial	22	0	Negative	NA	NA	23	F	White	Unknown to patient	Washington	NA	NA	NA	NA	NA	NA
1710	BioRad	HSV-2	Negative	< 0.2	AI	Negative	0.1	NA	TRUE	Initial	22	0	Negative	NA	NA	23	F	White	Unknown to patient	Washington	NA	NA	NA	NA	NA	NA
1709	Roche	HSV-1	Positive	10.17	COI	Positive	10.17	NA	FALSE	Initial	22	3	Positive	YES	NA	45	M	White	Non-Hispanic or Latino/a or Latinx	Washington	NA	NA	NA	NA	NA	NA
1709	Roche	HSV-2	Positive	3.52	COI	Positive	3.52	NA	FALSE	Initial	22	3	Positive	YES	NA	45	M	White	Non-Hispanic or Latino/a or Latinx	Washington	NA	NA	NA	NA	NA	NA
1709	DiaSorin	HSV-1	Positive	5.43	Index	Positive	5.43	NA	FALSE	Initial	22	3	Positive	YES	NA	45	M	White	Non-Hispanic or Latino/a or Latinx	Washington	NA	NA	NA	NA	NA	NA
1709	DiaSorin	HSV-2	Negative	0.22800000000000001	Index	Negative	0.228	NA	FALSE	Initial	22	3	Positive	YES	NA	45	M	White	Non-Hispanic or Latino/a or Latinx	Washington	NA	NA	NA	NA	NA	NA
1709	BioRad	HSV-1	Positive	2.9	AI	Positive	2.9	NA	FALSE	Initial	22	3	Positive	YES	NA	45	M	White	Non-Hispanic or Latino/a or Latinx	Washington	NA	NA	NA	NA	NA	NA
1709	BioRad	HSV-2	Positive	1.1	AI	Positive	1.1	NA	FALSE	Initial	22	3	Positive	YES	NA	45	M	White	Non-Hispanic or Latino/a or Latinx	Washington	NA	NA	NA	NA	NA	NA
1708	Roche	HSV-1	Negative	0.039	COI	Negative	0.039	NA	FALSE	Initial	22	0	Negative	NA	NA	20	M	Asian	Non-Hispanic or Latino/a or Latinx	Washington	NA	NA	NA	NA	NA	NA
1708	Roche	HSV-2	Negative	0.113	COI	Negative	0.113	NA	FALSE	Initial	22	0	Negative	NA	NA	20	M	Asian	Non-Hispanic or Latino/a or Latinx	Washington	NA	NA	NA	NA	NA	NA
1708	DiaSorin	HSV-1	Negative	0.17599999999999999	Index	Negative	0.176	NA	FALSE	Initial	22	0	Negative	NA	NA	20	M	Asian	Non-Hispanic or Latino/a or Latinx	Washington	NA	NA	NA	NA	NA	NA
1708	DiaSorin	HSV-2	Negative	0.105	Index	Negative	0.105	NA	FALSE	Initial	22	0	Negative	NA	NA	20	M	Asian	Non-Hispanic or Latino/a or Latinx	Washington	NA	NA	NA	NA	NA	NA
1708	BioRad	HSV-1	Negative	< 0.2	AI	Negative	0.1	NA	TRUE	Initial	22	0	Negative	NA	NA	20	M	Asian	Non-Hispanic or Latino/a or Latinx	Washington	NA	NA	NA	NA	NA	NA
1708	BioRad	HSV-2	Negative	< 0.2	AI	Negative	0.1	NA	TRUE	Initial	22	0	Negative	NA	NA	20	M	Asian	Non-Hispanic or Latino/a or Latinx	Washington	NA	NA	NA	NA	NA	NA
1707	Roche	HSV-1	Negative	0.032	COI	Negative	0.032	NA	FALSE	Initial	22	0	Negative	NA	NA	28	F	White	Non-Hispanic or Latino/a or Latinx	Washington	NA	NA	NA	NA	NA	NA
1707	Roche	HSV-2	Negative	0.103	COI	Negative	0.103	NA	FALSE	Initial	22	0	Negative	NA	NA	28	F	White	Non-Hispanic or Latino/a or Latinx	Washington	NA	NA	NA	NA	NA	NA
1707	DiaSorin	HSV-1	Negative	<0.0100	Index	Negative	0.009	NA	TRUE	Initial	22	0	Negative	NA	NA	28	F	White	Non-Hispanic or Latino/a or Latinx	Washington	NA	NA	NA	NA	NA	NA
1707	DiaSorin	HSV-2	Negative	6.3E-2	Index	Negative	0.063	NA	FALSE	Initial	22	0	Negative	NA	NA	28	F	White	Non-Hispanic or Latino/a or Latinx	Washington	NA	NA	NA	NA	NA	NA
1707	BioRad	HSV-1	Negative	< 0.2	AI	Negative	0.1	NA	TRUE	Initial	22	0	Negative	NA	NA	28	F	White	Non-Hispanic or Latino/a or Latinx	Washington	NA	NA	NA	NA	NA	NA
1707	BioRad	HSV-2	Negative	< 0.2	AI	Negative	0.1	NA	TRUE	Initial	22	0	Negative	NA	NA	28	F	White	Non-Hispanic or Latino/a or Latinx	Washington	NA	NA	NA	NA	NA	NA
1706	Roche	HSV-1	Positive	49.2	COI	Positive	49.2	NA	FALSE	Initial	22	3	Positive	NA	NA	50	M	White	Non-Hispanic or Latino/a or Latinx	Washington	NA	NA	NA	NA	NA	NA
[truncated: 10,131 more rows]
