# Supplementary material for: Performance characteristics of highly automated HSV-1 and HSV-2 IgG testing
Source: J Clin Microbiol. 2024 Apr 30;62(6):e00263-24. doi: 10.1128/jcm.00263-24 (PMC11237592; doi:10.1128/jcm.00263-24)
Supplement: Supplemental tables — Tables S1 to S5. [file jcm.00263-24-s0007.xlsx]

## Sheet: Table S1
Table S1: Demographic data for the clinical testing sample remnant cohort.
​	Clinical Testing Cohort​
	n=977​
Median age in years (range)	43​ (3-91)
≤ 45 years old (%)​	527 (53.9%)​
> 45 years old (%)​	450 (46.1%)​
Sex in medical record
Female (%)​	474 (48.5%)​
Male (%)​	503 (51.5%)​
Race and ethnicity​
Hispanic, All Races​	81 (8.3%)
Non-Hispanic, Asian	108 (11.1%)
Non-Hispanic, Black or African American	75 (7.7%)
Non-Hispanic, White​	628 (64.3%)​
State
Washington	851 (87.1%)
Alaska, Idaho, or Oregon	65 (6.7%)
Other	61 (6.2%)
Top 5 order diagnosis groups​
STI screening	251 (25.7%)​
End stage renal disease​	106 (10.8%)​
Organ donor	59 (6.0%)​
Lymphoma	51 (5.2%)
Multiple myeloma	45 (4.6%)

## Sheet: Table S2
Table S2: Demographic information for the VRC cohort. Time since initial episode and shedding rate information are only available for a subset of persons in this cohort.
​	VRC Cohort​
	n=1017
Median age in years (range)	34.3 (16-88)
≤ 45 years old (%)​	802 (78.9%)​
> 45 years old (%)​	215 (21.1%)​
Sex assigned at birth​
Female (%)​	669 (65.8%)​
Male (%)​	348 (34.2%)​
Race
Asian	18 (1.8%)
Black	59 (5.8%)
Native American	7 (0.7%)
Other/Unknown/Mixed	55 (5.4%)
White	878 (86.3%)
Sample Collection (year)
Median	1998
Range	1981 - 2019
Initial Episode (year)	n=912
Median	1989
Range	1960 - 2017
Time Initial Episode to Sample	n=912
Median	5.8 years
Range	6 months to 50 years
Shedding Rate	n=315
Median	0.163
Range	0% - 89.2%

## Sheet: Table S3
Table S3: Sensitivity and specificity of the VRC cohort when limiting to only samples positive for either HSV-1 IgG or HSV-2 IgG by WB. All of these samples had viral testing confirming the respective viral infection.
		HSV-1 IgG								HSV-2 IgG
		Bio-Rad			DiaSorin			Roche		Bio-Rad			DiaSorin			Roche
		n=686			n=695			n=686		n=686			n=695			n=682
		Pos	Neg	Eqv	Pos	Neg	Eqv	Pos	Neg	Pos	Neg	Eqv	Pos	Neg	Eqv	Pos	Neg
Western	Pos	104	25	2	115	16	0	91	40	550	3	2	553	7	4	544	7
Blot	Neg	15	538	2	74	486	4	8	547	7	124	0	9	119	3	2	129
Sensitivity		0.806			0.878			0.695		0.995			0.988			0.987
(95% CI)		(72.7-87.0%)			(80.9-92.9%)			(60.8-77.2%)		(98.4-99.9%)			(97.4-99.5%)			(97.4-99.5%)
Specificity		0.973			0.868			0.986		0.947			0.93			0.985
(95% CI)		(95.6-98.5%)			(83.7-89.5%)			(97.2-99.4%)		(89.3-97.8%)			(87.1-96.7%)			(94.6-99.8%)

## Sheet: Table S4
Table S4: Sensitivity and specificity of the VRC cohort for samples collected prior to 2000 and those collected after 2000. For each assay, sensitivities and specificities for the two groups were compared with a two-sample z test. The only significant difference between the two groups was the increase in specificity for the Bio-Rad HSV-1 IgG assay with the post-2000 samples (p-value=0.02).
			HSV-1 IgG			HSV-2 IgG
			Bio-Rad	DiaSorin	Roche	Bio-Rad	DiaSorin	Roche
Pre-2000 n=555	Sensitivity		0.807	0.898	0.761	0.988	0.974	0.986
	(95% CI)		(74.6-85.9%)	(84.8-93.6%)	(69.7-81.8%)	(97.4-99.6%)	(95.6-98.6%)	(97.1-99.4%)
	Specificity		0.959	0.875	0.976	0.932	0.907	0.977
	(95% CI)		(93.2-97.7%)	(83.5-90.8%)	(95.4-99.0%)	(81.3-98.6%)	(77.9-97.4%)	(88.0-99.9%)
Post-2000 n=462	Sensitivity		0.806	0.9	0.767	1	0.992	0.986
	(95% CI)		(75.0-85.4%)	(85.4-93.5%)	(70.8-81.9%)	(99.0-100%)	(97.7-99.8%)	(96.9-99.6%)
	Specificity		0.995	0.856	1	0.954	0.941	0.989
	(95% CI)		(97.4-100%)	(80.3-90.0%)	(98.3-100%)	(88.6-98.7%)	(86.8-98.1%)	(93.8-100%)

## Sheet: Table S5
Table S5: Sensitivity (SN) and specificity (SP) for each automated instrument for the clinical testing remnant sample cohort analyzed by demographic category. The cohort was selected such that 36.1% of samples were positive for HSV-1 IgG and 36.8% of samples were positive for HSV-2 IgG. The prevalence of HSV-1 or HSV-2 IgG in each demographic subset is provided in parentheses following the number…
	HSV-1 IgG						HSV-2 IgG
	Bio-Rad		DiaSorin		Roche		Bio-Rad		DiaSorin		Roche
	SN	SP	SN	SP	SN	SP	SN	SP	SN	SP	SN	SP
All Clinical Remnant Samples	0.871	0.982	0.948	0.904	0.859	0.987	0.919	0.988	0.854	0.945	0.961	0.997
n=979
(HSV-1+: 36.1%,
HSV-2+: 36.8%)
£45 years old	0.897	0.989	0.949	0.923	0.873	0.994	0.93	0.987	0.837	0.944	0.943	1
n=529* (29.9%, 24.6%)
>45 years old	0.85	0.972	0.948	0.876	0.847	0.975	0.912	0.991	0.864	0.945	0.971	0.99
n=450
(43.3%, 51.1%)
Men	0.823	0.985	0.92	0.901	0.809	0.985	0.877	0.988	0.799	0.944	0.954	0.994
n=505*
(32.7%, 32.7%)
Women	0.913	0.979	0.973	0.907	0.902	0.989	0.953	0.989	0.902	0.946	0.967	1
n=474
(39.7%, 41.1%)
Hispanic or Non-White	0.912	0.972	0.964	0.876	0.88	0.986	0.917	0.981	0.892	0.926	0.965	0.994
n=287
(48.4%, 42.5%)
White, Non-Hispanic	0.825	0.986	0.931	0.926	0.838	0.988	0.911	0.993	0.823	0.954	0.965	0.998
n=630*
(30.3%, 34.3%)
